# Supplementary material for: Twins with different personalities: STAT5B—but not STAT5A—has a key role in BCR/ABL-induced leukemia
Source: Leukemia. 2019 Jan 24;33(7):1583–97. doi: 10.1038/s41375-018-0369-5 (PMC6755975; doi:10.1038/s41375-018-0369-5)
Supplement: Supplementary file 2 — Supplementary table 1 [file 41375_2018_369_MOESM2_ESM.xlsx]

## Sheet: Sheet1
symbols	MEAN-TPM Wt	MEAN-TPM Stat5a-ko	log2FoldChange	padj
Stum	0.0686366	50.0817	8.70988	1.53346e-80
Ston1	0.0238209	40.2029	8.37111	3.10582e-24
Scn4b	0.628604	154.515	7.65545	3.33108e-208
Cdhr2	0.352828	96.2929	7.61246	4.94197e-151
Sox6	0.0392134	12.5846	7.55942	1.6683e-70
Klhl14	0.667225	120.262	7.43892	4.82034e-231
Pcdh11x	0.00419393	4.87801	7.38863	1.19934e-16
Xist	1.86102	288.482	7.30302	0
Ighj2	1.16977	959.873	7.25253	2.15802e-20
Ighd2-8	8.6834	4335.63	7.18849	3.88967e-24
Gldc	0	12.286	7.12007	6.72804e-18
4930426D05Rik	0.336806	45.9529	6.72053	4.49563e-82
Tead1	0.0180858	3.29192	6.44449	4.27163e-24
Gm525	0	56.6666	6.4027	1.86651e-17
Gm45836	0.43291	40.9583	6.34395	1.19176e-156
Kcng1	0.0247378	7.92471	6.32754	8.31715e-15
Mgll	0.0212122	10.562	6.32218	5.55135e-17
Grb7	0.864748	84.2814	6.3022	1.4379e-125
Plch1	0.0522786	7.81492	6.13405	1.22956e-42
Rbm44	0.0605518	8.11215	6.1328	2.03125e-34
Vrtn	0.0334813	8.7032	6.11683	7.31769e-14
Gm26888	0.504034	40.8471	6.09732	4.4739e-102
Ssc5d	0.971697	64.6573	6.05279	3.68077e-160
Hgfac	0.0509765	11.2811	5.96725	1.86506e-19
Ighd3-2	3.65553	1274.36	5.80157	1.97437e-11
Ephb4	0.451583	30.4739	5.76929	9.51778e-93
Pctp	0.444074	31.1299	5.71842	2.19379e-76
Gcm2	0	5.62703	5.68736	6.40972e-13
Tenm4	0	1.27846	5.68512	2.25368e-15
Erdr1	0.927423	66.9576	5.55837	1.23069e-49
Col5a3	0.926299	42.5526	5.55733	2.33573e-174
Gng12	0.673744	33.571	5.54465	6.49564e-144
Emid1	1.60719	81.3618	5.51628	6.49192e-88
Ifitm1	7.24623	308.436	5.48434	3.61814e-219
Esrrb	0.00813723	3.44838	5.463	1.89573e-11
Hs3st2	0.133743	13.8097	5.46071	1.3755e-31
RP24-186L12.3	0.0586483	19.8691	5.45663	1.75065e-10
Gm12606	0.124855	15.0453	5.42552	1.883e-14
Pax7	0.0412288	4.82464	5.3373	2.06783e-19
Mpzl2	0.171249	8.3746	5.29519	2.85618e-49
Enthd1	2.49412	91.8318	5.2186	6.70178e-151
S100a6	8.56729	291.043	5.19218	3.54201e-267
Rplp0-ps1	2.68633	98.5757	5.18264	7.01827e-90
Emilin2	0.0836079	5.34832	5.1483	2.21997e-20
Ackr2	0.333557	13.8394	5.09892	7.50652e-46
Gm43305	3.08759	89.073	4.97262	2.98492e-303
Ptpn3	0.0315687	2.20739	4.97176	4.64227e-15
BC049352	0.0204683	6.21646	4.95097	1.96368e-10
Gm32200	0.139356	8.36522	4.9499	1.45303e-19
Ctnnd1	0.268955	9.16471	4.92377	4.77088e-73
Tmem121	5.67695	176.401	4.91927	8.27019e-111
Ffar2	0.159098	8.79077	4.86911	5.78189e-26
Apbb1	0.276788	9.25668	4.81175	1.57066e-43
Tmprss4	0.0692503	6.39178	4.80775	1.27109e-13
Ank3	0.0146397	0.585938	4.79469	1.65944e-22
Cacna1i	0.034477	2.20056	4.77528	4.30782e-20
Pgf	1.47821	42.2174	4.77223	1.63336e-65
Gm13394	3.8385	104.635	4.74699	1.30885e-73
Nlrp1b	0.0710082	3.52847	4.74148	5.85579e-25
Zfpm2	0.0125275	2.17473	4.70031	4.83677e-09
Lif	0.337412	10.9543	4.67895	2.63532e-45
Ltbp2	1.54949	37.4376	4.67288	4.32778e-146
Gm44791	0	10.2341	4.612	1.64964e-09
Tmem40	0.183664	7.2386	4.61193	1.14409e-17
1700097N02Rik	4.95487	123.719	4.60763	1.08654e-96
AI661453	0.0123244	1.73716	4.60219	3.55878e-08
Dkkl1	1.11722	29.4577	4.58136	1.21914e-50
Alpk1	0.0456902	2.3318	4.56221	6.36604e-17
Crhbp	22.231	492.185	4.56093	4.86756e-158
Fcrl6	0.0232681	3.57258	4.55616	1.38288e-08
Serpinb9c	0.138781	6.5859	4.51668	7.66934e-14
Usp43	0.0831776	4.07197	4.4793	1.06962e-21
Vash1	0.0704549	3.79235	4.45995	4.62194e-10
Rap1gap2	0.156349	3.90562	4.3766	3.57038e-33
Cdc42ep4	0.0648206	3.43815	4.35401	9.70255e-14
Pcsk9	0	2.19209	4.3409	1.1186e-09
Ppfibp2	0.0173517	0.969233	4.30205	1.71567e-10
Myof	0.118803	2.94682	4.24595	2.92099e-26
Adgrd1	0.106493	2.50402	4.22042	9.0562e-27
Tmed6	0.123645	10.3216	4.21995	1.63788e-08
Gm11868	0.112438	6.39898	4.21895	2.42918e-09
Il10ra	1.31852	24.7824	4.21189	1.25223e-86
Spp1	3.34759	63.1748	4.208	9.57165e-73
Gm867	2.43498	43.9422	4.19775	1.0741e-61
Skint8	0.0231252	1.59475	4.15391	2.17092e-07
Il12rb1	0.465683	9.51983	4.13749	2.33284e-41
Ryr2	0.0369857	0.99972	4.11879	7.97542e-21
Smim24	12.2614	201.941	4.11843	1.45752e-117
Ly6a	17.2928	274.485	4.10741	7.00026e-176
Tle1	0.333928	6.07709	4.09522	5.97437e-51
Ighv1-85	0	14.067	4.0242	7.07894e-08
Mybpc1	0.0475786	2.12282	3.98335	7.40113e-12
Pmepa1	1.71094	25.5145	3.94699	4.82972e-85
Kirrel	1.75406	24.8792	3.94209	1.04424e-109
Pak1	0.644692	10.5973	3.93074	1.06842e-53
Slco1a5	0.0685952	2.43252	3.9263	2.54935e-11
RP23-7A5.1	0	6.76649	3.89031	2.43758e-09
Sgip1	0.0419611	1.03482	3.85844	3.2631e-13
Dmrt2	0	1.79457	3.84034	2.28298e-07
Frmd5	0.221819	3.52124	3.83608	5.66975e-29
Lrrc32	0.270752	4.91613	3.82006	6.29766e-23
Pip5k1b	1.78367	23.3397	3.80491	5.8734e-110
Adcy6	2.51177	32.9752	3.78648	1.46333e-94
Gm5662	0	2.30827	3.75614	3.45565e-07
Nrg4	0.502364	6.76039	3.73221	1.89919e-48
Pstpip2	0.395396	7.23003	3.70701	5.66646e-13
Haao	8.66397	104.064	3.70449	2.44356e-113
Bex3	19.1497	227.849	3.70407	5.13256e-163
Robo3	0.296082	4.12016	3.70166	4.56771e-28
1700040L02Rik	0.772789	12.5964	3.7008	3.92703e-20
Gm6916	0.399432	9.37183	3.68542	1.5085e-10
Cfap46	0.0213382	0.709757	3.66648	3.5737e-08
Kcnj15	0.0166097	0.768255	3.61279	3.7484e-06
Asb18	0.0373527	1.38586	3.60775	6.72817e-07
Prss57	0.254368	4.21501	3.59426	5.56893e-17
Aldh1a7	0	1.83374	3.58751	3.04465e-07
Ggnbp1	0.444759	5.59786	3.56652	8.83318e-33
2810468N07Rik	0.983055	12.9534	3.55799	1.70301e-19
4930597A21Rik	0.0704953	5.86356	3.5274	1.13372e-05
Carmil3	0.265558	3.54734	3.49137	2.09114e-22
Plaur	1.04758	12.5136	3.48944	6.62792e-31
Mtus1	0.0119865	0.452742	3.48539	9.41952e-06
Kmo	0.448292	5.41176	3.47297	4.22776e-29
Zfp820	0.0424628	1.36288	3.46895	7.9003e-07
Slc22a21	0.0512857	1.45322	3.4555	6.41178e-07
Nlrp1a	0	0.941405	3.4437	9.84092e-08
Celf4	0.300768	3.9958	3.43842	1.69485e-21
Ros1	0	0.492382	3.42838	2.5224e-07
Ighd2-7	0	200.177	3.4237	2.35361e-06
Gfi1	3.74388	38.5835	3.41366	7.17187e-49
Gm17745	0.0659088	2.88706	3.40881	1.64652e-06
Kif19a	0.0153176	0.878466	3.38531	3.04248e-05
Eps8	0.929629	8.79529	3.35157	4.28851e-87
Gbp2	8.49222	79.3735	3.35056	9.37673e-109
Nqo1	0.541759	7.53136	3.34151	4.13338e-17
Rps6ka2	1.60237	15.8212	3.33952	8.79795e-46
Clec2f	0.70721	10.8354	3.32805	6.68991e-10
Armcx3	0.0165221	1.17931	3.32009	4.70183e-06
Slc47a1	0.0518667	1.81185	3.31209	7.35756e-07
Nim1k	0.00736027	0.423857	3.31182	1.78207e-05
Gpr150	0.0229291	1.83545	3.30778	1.33296e-05
Ighv1-66	0.246646	10.1354	3.306	3.68199e-05
Gm44205	0.265007	3.68839	3.28925	1.28164e-09
Gm38383	0.0234256	1.61516	3.27674	2.7566e-06
Ighd2-4	0	174.917	3.26362	6.02272e-06
Kcnn4	2.48394	22.311	3.26334	2.47578e-71
Gm2a	38.8399	329.086	3.25582	6.06195e-281
Plin3	1.82379	17.2894	3.24134	7.42642e-35
Susd3	2.81682	24.851	3.22642	1.50882e-51
Mdfic	0.314215	3.12046	3.22633	7.20501e-30
Gng4	1.01288	9.2375	3.20097	3.22833e-27
Prokr1	0	0.731648	3.1968	2.52572e-06
Cyp2d22	2.45905	21.2736	3.19506	1.43736e-60
Pianp	1.18435	10.8011	3.19068	3.33596e-29
Gm12678	0.180093	5.55835	3.15483	3.09033e-05
Glrp1	0.116758	2.57918	3.14929	2.21022e-07
Scube3	0.319151	3.0272	3.1427	1.17659e-25
Gm6222	0.405901	8.21728	3.12663	1.20821e-06
Oaf	0.0237018	1.49944	3.11312	2.85907e-06
Osgin1	0.184401	2.52541	3.1113	8.33184e-10
Ighv1-70	0.306821	9.64522	3.10643	0.000101152
Rem2	0.210537	2.85554	3.10515	1.48831e-09
Icosl	2.71543	22.0002	3.10159	5.75764e-59
Filip1	0.398429	3.64974	3.09134	1.50667e-25
Scel	0	0.958684	3.08762	6.19568e-07
Gm17767	0.168571	2.01738	3.08479	6.09546e-11
Pcdhgb7	0.149977	1.8421	3.08043	8.66858e-13
Scn2b	0.0713842	1.21858	3.07842	1.85982e-08
Gm44005	0	0.902384	3.06932	8.84492e-07
Ptpn21	0.371641	3.30758	3.06601	7.58484e-23
Fndc3b	0.171168	1.63807	3.05529	1.39046e-17
Atp1a3	0.216062	2.20589	3.05297	1.75659e-12
Stac2	2.39797	18.6568	3.04347	1.63859e-38
AA465934	42.0174	312.777	3.03635	3.0054e-86
Ndrg1	1.10897	8.48312	3.02213	2.59991e-48
Srgap3	0.686027	5.24573	3.02135	1.3198e-46
Rab39	0.111319	1.6276	3.01634	4.5485e-07
Nespas	0	0.833457	3.01349	1.02011e-05
Cybb	5.79968	41.943	3.0113	8.42905e-128
Gpr12	6.23446	45.7159	3.01015	6.11436e-78
Trem1	0.324588	3.37413	2.99962	3.72068e-12
Fcrla	4.00043	29.9697	2.99066	2.60992e-51
Crip2	0.947932	8.0884	2.98023	6.21599e-21
Mgst3	5.48786	40.113	2.96655	4.23211e-42
Ighv8-7	0	7.93018	2.95658	3.2649e-05
Gm1045	0.550246	4.51511	2.95403	9.25126e-16
Rd3l	0.095473	2.009	2.9436	2.90923e-05
Dlx1	2.15253	15.5613	2.93842	1.82099e-47
Sox8	0.0157812	0.840996	2.93544	0.000240877
Pirt	0.0148362	0.716258	2.93494	1.9946e-05
Zan	0.199483	1.58069	2.91811	9.02129e-23
B3gnt8	1.07768	8.06626	2.91793	3.10341e-30
Arhgap6	0.0615738	0.656341	2.91381	1.65816e-13
Slfn2	14.1618	96.8609	2.90947	2.45072e-82
Tnfsf11	3.65322	25.2272	2.90516	8.42312e-51
Dnah8	1.13028	7.92407	2.89751	6.90294e-52
Fam198a	0.685336	5.11814	2.88427	4.55558e-24
RP23-101D11.3	0.0283771	1.65135	2.88401	0.000158374
Gramd2	0.111679	1.06	2.85423	2.11803e-08
1810059H22Rik	3.89137	25.1756	2.84749	2.34217e-84
Rps6kl1	0.135689	1.90355	2.84165	3.21946e-06
Fam129b	0.566071	4.14594	2.83359	4.85855e-19
Cnksr3	0.963367	7.05004	2.83177	9.26585e-24
Rnf144a	3.62335	24.351	2.82872	3.34042e-42
RP23-116C19.1	0	0.759557	2.82302	9.63353e-06
Fut10	0.0116813	0.482028	2.82118	0.000290447
Pdcd1lg2	1.04841	8.10264	2.81957	1.35587e-14
Itgal	15.5512	99.2457	2.81443	1.38642e-80
1700012I11Rik	0.103652	2.73606	2.80953	0.000165887
AA467197	1.43598	11.1449	2.7861	2.61075e-18
Opn3	1.21476	8.71179	2.7818	2.31383e-19
RP23-281M13.2	0	0.677851	2.77948	4.02761e-06
Gpr171	10.8466	69.3199	2.77208	1.68375e-41
Gm26588	0	0.557458	2.77144	8.70407e-06
Pde4c	0.143439	1.23301	2.76239	3.05951e-09
Gm37511	0.19894	7.93229	2.76195	0.000420093
Ighj3	0	49.6699	2.75731	7.68192e-06
Pear1	0.722799	4.99862	2.74767	5.88276e-25
Tspan15	0.153044	1.15131	2.74534	2.0557e-10
Ksr1	2.19281	13.8083	2.74517	9.05639e-41
Smpd1	10.0097	60.5142	2.73979	4.45674e-76
Vmn1r190-ps	0	2.27766	2.73829	0.000100801
Dkk3	0.256005	2.11497	2.73757	2.73346e-08
Hivep3	5.15874	31.1929	2.72198	7.49834e-56
1700001O22Rik	0.27921	2.49167	2.72197	3.06475e-08
Gm595	0.500281	4.23555	2.72104	2.90931e-11
Mvb12b	6.97284	43.0021	2.7163	4.83354e-40
Ier5l	1.12957	7.97295	2.71263	9.94568e-14
Mb21d1	0.855497	5.57515	2.70931	1.41547e-24
Acsbg1	4.99961	29.745	2.70817	4.6417e-67
Cxcr5	2.10852	12.8661	2.69998	2.08674e-38
Fut4	1.73666	10.4318	2.69442	1.96275e-42
Ppp1r1b	0.0199755	0.874669	2.69001	0.000386975
Atp1b1	85.5147	488.724	2.68811	3.06251e-155
Litaf	17.5364	100.746	2.67214	6.20455e-78
Slc37a2	1.02261	6.06658	2.6684	1.20189e-40
Mgst2	4.79793	28.1145	2.66813	1.48279e-48
Fah	0.211946	2.29791	2.66186	3.92016e-06
Tmprss3	0.560516	3.90313	2.65925	4.90774e-14
Mfsd13a	2.25403	13.9014	2.65525	3.17809e-20
Nt5dc2	48.0035	276.856	2.6464	6.48485e-45
Pkib	0.0814872	0.615561	2.63818	2.80386e-09
Gm2788	0.465518	2.84961	2.63744	3.24943e-25
Pcbd1	11.5498	66.2715	2.62576	2.03445e-38
Sema4a	19.1	104.543	2.61466	9.78805e-105
Cish	6.85362	39.7108	2.60758	1.50806e-29
4930432K21Rik	0.382374	2.85739	2.60507	1.10989e-08
4632428C04Rik	0	0.806878	2.59133	4.91486e-05
S100a1	1.27685	9.87318	2.58582	4.58785e-09
5830444B04Rik	0.137216	1.12389	2.58195	2.92327e-07
S1pr3	1.77904	9.79403	2.58119	6.96615e-33
Cuedc1	3.09353	16.9465	2.55621	9.39231e-37
Lrp11	0.931932	5.4863	2.54981	2.62302e-16
Dio2	3.67831	19.7088	2.54728	2.52706e-53
Trim34b	0.140073	1.95822	2.53968	0.000119601
Clgn	6.78798	35.6473	2.53963	2.87619e-56
Cd302	0.234582	3.53678	2.5384	5.97116e-05
Axin2	1.41212	7.71223	2.53668	3.80624e-37
Dnah6	0.0179495	0.236924	2.53497	0.000150971
Zfp125	0.517116	3.37504	2.52352	4.63017e-12
Crisp1	10.9706	59.484	2.51996	2.44675e-24
Gcnt1	0.821117	4.55349	2.51853	5.0236e-31
Prg3	0.352533	3.80593	2.51003	8.5113e-05
Cmpk2	1.4723	8.30863	2.50651	1.01754e-21
Ly6d	6.17773	33.3899	2.50469	3.85071e-26
Gm12708	0.0380557	1.48956	2.50041	0.000777151
Prdm11	0.326216	1.75613	2.48842	2.21031e-27
Impdh1	30.3444	157.489	2.4805	2.66136e-34
Pogk	1.64067	8.43478	2.47499	1.47932e-43
Ehhadh	0.615496	3.6959	2.46357	2.29677e-11
Ulbp1	5.07968	24.9025	2.46235	1.37201e-96
Tbxa2r	2.42531	13.9722	2.46032	5.58127e-14
Nanos3	0	1.98372	2.45978	0.000285391
Gm8730	22.4467	118.216	2.45504	3.542e-23
Ttc39c	0.0207224	0.425308	2.45319	0.0014419
Zfp983	2.63496	14.9304	2.44905	5.35159e-14
Camk2b	0.995658	5.01024	2.44895	3.40951e-44
Gm5134	0.283813	1.97905	2.44871	4.13171e-07
Ikzf3	11.7841	57.8993	2.44822	8.98286e-67
Cbr1	3.96882	20.5908	2.43796	3.7862e-22
RP23-359K10.8	3.98971	24.3388	2.43011	2.76995e-08
Bean1	0	0.539526	2.42999	0.000253777
Gbp3	15.5132	74.3123	2.41727	2.14461e-69
Rsph1	0.77963	5.39798	2.40644	3.32887e-07
Hnf1b	20.8628	97.8092	2.37655	1.24121e-54
Akr1c12	0.289984	2.91715	2.37527	6.53614e-06
Gm26880	323.985	1553.82	2.37258	4.10064e-31
Ttbk1	0.176745	1.17084	2.37135	3.97e-07
Gm42427	0.41641	2.34865	2.36109	2.04378e-09
Cdh17	21.2541	97.2839	2.35707	1.07121e-72
Npl	0.0363709	0.648525	2.35273	0.00360805
H2-DMb1	1.91564	9.87584	2.35145	5.03661e-12
Atp2a3	48.3989	221.483	2.34631	2.72511e-57
Gm15698	0.133875	2.58419	2.34346	0.00214384
Hmces	2.03795	9.87687	2.3414	1.04522e-22
2010109I03Rik	0.113904	0.994442	2.34047	6.74079e-05
Gm266	3.33312	15.9724	2.32861	2.01783e-15
Pltp	1.19355	6.14631	2.32812	4.17519e-12
Rasgrp4	0.422261	2.2004	2.32699	1.32625e-11
Tha1	0.320108	2.03636	2.32588	2.62453e-06
Ccdc166	1.15866	5.73623	2.32487	1.21757e-14
Gm12679	0.344673	3.76755	2.32016	0.000888668
Tbx19	0.601789	3.09507	2.29314	2.17542e-12
Spib	39.7091	174.235	2.29297	2.3628e-65
4930570N18Rik	55.1213	243.82	2.29075	3.61691e-44
Cd2	93.9295	405.706	2.28874	1.5701e-123
Asb2	0.976904	5.02222	2.28227	2.2788e-10
Zfp677	0.724894	3.79206	2.28147	5.0588e-10
Acpp	2.00161	9.07717	2.28032	3.40477e-26
Syn1	0.877214	4.27474	2.26889	5.05097e-10
Tgm1	0.0729249	0.805724	2.26667	0.000752388
Kcnb1	1.72087	7.39394	2.26126	2.71856e-50
Map3k8	1.69797	7.60444	2.25982	2.37263e-23
Actr3b	3.89755	16.9075	2.25764	3.55716e-27
Platr7	0.0438443	1.21335	2.2561	0.00371932
Fgd2	23.4336	101.309	2.25433	1.74594e-43
Wdr54	0.0094959	0.27183	2.25177	0.00285181
Arhgef33	0.107647	0.987744	2.25009	0.000418779
Kbtbd6	0.428965	2.27732	2.24774	8.99615e-09
Gm9625	73.1517	332.837	2.24741	5.23392e-18
H2-Ab1	9.56384	41.3761	2.24074	9.48206e-36
Sit1	22.2343	96.113	2.23794	3.67445e-33
Rhof	9.04484	37.977	2.23214	1.3843e-74
Nfe2	1.36732	6.20907	2.23101	1.11966e-13
Gm44751	0.406968	2.04519	2.21894	3.41544e-08
Nuak2	1.3111	5.79673	2.21356	1.83227e-18
Caskin2	1.16096	5.1664	2.20994	1.92705e-16
Xk	0.931469	4.20268	2.20993	2.85922e-18
Mlkl	4.06394	17.3519	2.20961	2.38976e-30
Il1r2	2.58344	11.5218	2.20804	5.46715e-16
RP23-184A3.1	0.778872	5.20815	2.20129	0.000137531
Gm26801	0.336668	2.14608	2.19774	3.04519e-05
Snx29	0.82739	3.59751	2.19767	3.82473e-17
Myh10	1.67575	6.88188	2.195	1.58024e-44
Evpl	0.10652	0.664752	2.18688	4.33197e-06
Lax1	5.75542	24.2689	2.18629	8.87868e-30
Zfp827	1.49171	6.36842	2.17976	2.05378e-20
Ptpn5	0	0.23333	2.16919	0.000432489
Lrtm2	0.36966	1.76643	2.16057	1.96301e-06
Fry	0.58201	2.35946	2.1598	1.89598e-40
Gstt2	3.81286	15.2598	2.15531	1.45154e-45
Fam63a	1.86426	7.55769	2.15158	8.91367e-35
C030037D09Rik	5.0248	20.2782	2.14814	6.81031e-35
Myo15b	0.0413699	0.293092	2.13939	4.33897e-05
Mreg	3.32727	13.527	2.13172	1.12825e-22
Cx3cr1	0.124134	0.755958	2.13069	8.72842e-05
Sbk1	8.91246	36.4896	2.12891	5.88673e-21
Dusp4	6.2553	24.904	2.12551	2.22028e-26
Gjb3	0.0614447	0.851426	2.12432	0.00829063
Ccdc90b	0.504453	2.69813	2.1242	1.12649e-05
Atp6v0a4	0.222269	1.1339	2.12324	1.06249e-07
Cplx2	83.5097	328.681	2.12076	3.17082e-37
Gramd1c	0.300898	1.47064	2.11982	1.62584e-08
Gprin1	0	0.386872	2.1195	0.000172135
Ckap4	7.51823	29.1134	2.11221	2.1455e-43
Gm26512	0.726721	3.25774	2.10778	3.31152e-10
Sema3g	1.55248	6.35234	2.10392	3.48031e-15
Gm43703	3.03778	13.6409	2.10243	7.95131e-09
Lst1	9.68841	40.4734	2.09629	2.85953e-12
Tnfrsf13c	30.4645	117.994	2.09386	3.82089e-34
Elovl7	2.41302	9.41374	2.09204	3.61384e-28
Prodh	0.215591	1.17339	2.08861	2.46948e-05
Prkd2	35.5914	137.619	2.08841	2.73653e-32
Acp5	20.3429	76.6061	2.08336	6.81684e-71
Jund	101.607	387.654	2.08056	7.09177e-37
Abca8b	0	0.165697	2.07819	0.00183898
Mroh8	0.176271	0.918549	2.07777	4.5426e-05
Lamb2	0.285459	1.27999	2.07644	2.38943e-06
Ighv1-9	0	3.70277	2.07067	0.00186071
Crip1	454.92	1707.36	2.06807	7.48125e-46
Lsp1	66.9997	247.653	2.06724	1.1646e-109
H2-DMa	6.2114	23.9594	2.06196	6.78143e-23
Ica1l	0.853364	3.43482	2.06185	5.85809e-13
Neo1	0.116592	0.566732	2.06125	4.97702e-05
Ighd2-3	0	72.3459	2.05822	0.00259365
Rab3il1	0.327646	1.4985	2.05508	4.21455e-06
Clec11a	0.195506	1.22052	2.05206	0.000328955
Def6	35.454	131.548	2.04846	8.60882e-45
Rnf150	1.15791	4.29463	2.04611	5.26893e-40
Gm4316	0.75073	3.12386	2.04557	5.11488e-09
Shroom3	0.245554	0.99738	2.04376	5.96863e-09
Upk3bl	0.291585	2.04348	2.0359	0.000502417
Gm16702	0.180695	1.19484	2.03568	0.000530872
Plscr2	0.0183926	0.436016	2.0323	0.00134062
Syndig1l	58.1159	212.136	2.02867	1.78775e-44
Palm	6.23079	23.657	2.02864	9.65709e-20
Rnf208	0.40828	2.32221	2.0266	0.000159524
St18	0.057341	0.422733	2.0226	0.000485923
Itpripl2	0.289772	1.22661	2.01916	1.54344e-09
Hip1r	8.29723	30.2599	2.01878	1.0465e-37
A430072P03Rik	0.670935	3.14256	2.01732	4.48915e-05
Pmaip1	0.790058	3.40615	2.01409	1.59923e-08
Kifap3	0.204386	1.02457	2.01175	1.35688e-06
C630043F03Rik	0.0468037	0.65742	2.0104	0.00861233
E230001N04Rik	0.604437	2.73865	2.00822	1.14765e-06
Slc2a9	7.31644	26.101	2.00718	1.11585e-62
Zfp423	0.29311	1.27391	2.00177	5.88436e-06
Epas1	0.43278	1.79261	1.99815	7.70263e-09
Slc16a12	0.028876	0.438272	1.99772	0.00808992
Snn	14.8885	52.7986	1.9945	4.10509e-61
RP24-236E2.1	1.08277	5.52617	1.99279	0.00056415
5730559C18Rik	0.02504	0.339165	1.98956	0.00829182
Mpzl3	0.295046	1.23058	1.98872	1.33601e-08
Ankrd9	1.28205	5.14478	1.98872	2.71126e-09
H2-Q4	9.22595	32.7529	1.98171	6.90571e-48
Fkbp5	17.0743	60.0604	1.97928	4.11535e-51
Evl	25.6804	89.9911	1.97535	3.85999e-52
Nlrp10	0.712196	2.73254	1.96915	1.05542e-10
4930431P03Rik	0.234559	1.0837	1.96388	4.0582e-06
H2-DMb2	3.57046	12.9501	1.96139	1.16422e-15
Uchl1	1.26414	5.00564	1.96013	2.80317e-09
Rgs8	6.38383	22.1628	1.95999	8.9212e-47
Myl10	321.932	1119.12	1.95988	1.12696e-42
Iqsec1	9.97511	34.6739	1.95876	6.92022e-42
Ifitm3	5.66076	20.9095	1.95315	1.20441e-13
Gm26520	0.138316	1.4166	1.95083	0.00914085
Gm37416	1.11044	8.02594	1.94649	0.00222413
Cul9	0.27946	1.09143	1.94593	9.72637e-08
Pglyrp2	14.7012	50.6612	1.94563	9.95653e-45
Olfml2b	2.87281	10.2296	1.94411	1.62292e-16
S1pr4	22.1459	76.9245	1.94158	7.20678e-29
P4htm	0.102442	0.633016	1.94	0.00229559
Rbm12b1	0.664507	2.66033	1.93839	2.76995e-08
Adamts7	0.0745718	0.424856	1.93767	0.00230893
A430078G23Rik	4.14628	14.3668	1.93086	3.56544e-28
Galnt14	13.154	44.5409	1.92938	5.57281e-51
Nfam1	0.840667	3.11064	1.9214	3.01688e-09
Lrrn3	4.48821	15.4725	1.91947	4.58092e-23
Scin	0.870222	3.50939	1.91708	1.11684e-06
Gm5111	0.0546597	1.07374	1.91356	0.00629353
St3gal2	3.35847	11.4788	1.91175	1.58143e-21
Gstm1	12.8476	43.4106	1.90737	2.85738e-25
Runx2os1	0.073849	1.68831	1.90625	0.00786886
Gm4841	0.0552854	0.588844	1.90194	0.00270249
B3gnt5	1.52523	5.5846	1.89975	9.05066e-10
Fgl2	6.41193	21.566	1.89739	2.06182e-26
Lamb3	10.2193	34.0322	1.89438	4.60271e-36
Arhgef18	9.63336	32.0486	1.88518	6.22921e-31
Smpd3	0.442582	1.64601	1.88328	1.92773e-06
Peli3	0.102805	0.593766	1.87489	0.00475631
Prkcg	9.9852	32.6729	1.86869	2.35421e-31
Ogdhl	0.0542	0.479361	1.8686	0.0067525
Grk5	5.89983	19.3327	1.86497	2.08455e-31
Psmb9	29.4301	94.8686	1.86304	8.438e-59
Tnfrsf18	5.98268	19.8674	1.8614	4.06087e-23
Gh	0.462298	2.70201	1.86101	0.005491
Slc52a3	4.59636	15.2693	1.85424	3.12658e-16
Gm12250	7.86379	25.7519	1.85068	3.04431e-26
Cnrip1	3.09431	10.0792	1.84965	1.58105e-26
Fcgr3	1.12986	4.29435	1.84745	4.06952e-07
Phldb3	2.30864	8.09852	1.84679	3.51626e-10
Sspn	0.0877552	0.477306	1.84532	0.000512961
Rundc3a	1.02734	3.69162	1.84504	5.63899e-08
Slc29a4	0	0.387151	1.84436	0.000461796
Slc22a8	0.128725	0.720583	1.84014	0.000130315
Xaf1	5.96753	19.2204	1.83757	7.29113e-28
Gm16574	0.144556	1.70934	1.82787	0.0140244
Runx2	2.00191	6.48885	1.8266	3.80001e-21
4930544I03Rik	0	0.754706	1.82434	0.0011061
Ifnlr1	0.863772	2.98104	1.82355	1.89177e-10
Anxa4	3.87573	12.2741	1.82336	9.93428e-29
Trio	0.557829	1.85234	1.82318	4.36587e-14
Bst1	47.7749	148.756	1.82234	3.09037e-84
Sgk2	0	0.306887	1.82207	0.00705386
Ifi27l2a	22.0631	72.72	1.81911	1.04676e-13
Ltk	2.25168	7.37922	1.81825	5.02539e-15
Megf8	0.0594549	0.289822	1.81746	0.00396932
Lmo7	0.765744	2.45738	1.81293	3.15106e-13
Sh3yl1	0.674386	2.5147	1.81271	6.80687e-06
Lynx1	0.249642	0.998585	1.81253	7.83716e-06
Gbp5	3.4733	10.9692	1.81237	1.26737e-26
Cfap74	0.0881168	0.371106	1.81212	0.000359205
Nacad	0.0567663	0.365874	1.81108	0.00389922
Gm43549	0	0.353223	1.81048	0.00187925
Pea15a	2.96321	9.61241	1.806	3.58116e-14
Hemgn	0.245131	1.17613	1.79743	0.000556602
Gm11377	0.327182	2.34226	1.79296	0.0105977
Dlx2	0.205268	1.01301	1.78675	0.000832012
Ifit1bl1	11.7672	37.0546	1.78642	4.72778e-18
Sfn	8.69071	27.4525	1.78403	3.93364e-17
Tmod1	0.0842283	0.529264	1.77283	0.013191
Tmem205	1.31649	4.40633	1.77282	8.20827e-08
Gm37795	0.75828	2.71547	1.77222	2.6467e-06
Neurl1b	3.58175	11.171	1.77196	3.63005e-18
Gm9574	0.52983	2.73934	1.76841	0.00240251
Il2ra	7.25451	21.9239	1.764	2.02035e-38
RP23-36H21.3	0.460407	1.54558	1.75657	3.31993e-06
Rhbdf2	23.026	71.0332	1.7558	5.32372e-18
Rfk	70.7389	211.105	1.75503	9.98123e-53
Scd1	357.65	1068.95	1.7522	2.10552e-47
Mmp14	14.2626	43.3942	1.74613	3.33927e-20
RP24-93F20.9	0.0912554	0.383554	1.74433	0.00133729
Angel1	1.46274	4.67362	1.74415	3.97856e-10
Gbp2b	0.141162	0.729571	1.7439	0.0101863
Anxa1	17.6395	53.5108	1.7429	9.85388e-20
Slc25a53	8.49539	25.247	1.73973	4.84434e-34
Socs1	38.0887	116.665	1.73973	3.21983e-15
Siglec15	6.8851	21.1726	1.73927	4.54339e-11
Cpne5	3.74963	11.3338	1.7387	8.85093e-19
Gm4951	0.06572	0.527527	1.73774	0.00417837
Gm13067	0	2.48375	1.73537	0.00284158
Gm42638	0.362185	1.45883	1.73076	0.000510236
Itga6	20.5546	60.1692	1.72811	6.80926e-57
Fetub	18.002	53.2533	1.72656	5.14638e-29
Hist2h4	2.70408	8.53482	1.72477	3.55994e-09
Notch1	8.80646	26.801	1.72438	1.91424e-14
Endou	2.36237	7.25193	1.72238	5.96549e-12
Zcchc18	0.819747	2.54804	1.72187	1.26629e-10
Clcf1	15.5096	45.8625	1.72096	4.57516e-28
Tnni2	9.45907	28.3141	1.72083	1.02199e-16
Elk3	21.0819	61.6284	1.7191	1.1457e-40
Grap2	10.361	30.6516	1.71751	5.06987e-27
Gm29593	0.1737	2.00258	1.71682	0.0314586
Card19	35.0245	103.238	1.71487	4.79109e-25
Stard10	15.1484	44.9879	1.71421	8.09269e-20
P2ry14	0.15303	0.541154	1.70874	0.000210967
Tg	0.123573	0.469543	1.70648	0.000656063
Gm11385	0	1.58259	1.70435	0.00937652
Btnl1	0.0264405	0.556405	1.70406	0.0127522
Pacs2	18.6246	54.0801	1.70242	5.34392e-32
Jchain	0.950235	3.42749	1.69829	0.000222144
Mybpc2	0.223286	0.885187	1.6982	0.00126664
Bik	0.20872	1.8302	1.69522	0.0172119
Msrb3	0.178257	0.730199	1.69464	0.00403788
Sufu	22.9653	67.103	1.69444	7.34004e-21
Gm29243	2.43113	9.11265	1.69402	0.000741582
Gm14870	0.630843	8.05191	1.69364	0.0314545
5930430L01Rik	2.45688	7.17579	1.69272	4.37084e-18
Cyp4f18	157.636	451.273	1.6919	7.14985e-46
Zfp759	0.144905	0.662361	1.69128	0.0032876
9130208D14Rik	0.308523	1.05454	1.6908	0.000172416
Sh2d2a	16.7416	47.904	1.68829	2.64375e-38
Nedd9	90.5781	257.258	1.68295	1.22676e-52
H2-D1	181.39	523.285	1.68162	8.35722e-24
Kctd12b	0.132489	0.556435	1.68135	0.00164369
Gm20518	0.0679966	0.479463	1.67928	0.0120191
Tmem86a	5.06696	14.6668	1.678	1.13137e-17
Rd3	0.0209896	0.234751	1.67635	0.0206707
Cyb561a3	75.7837	215.61	1.67621	8.53544e-37
Myo1f	4.26809	12.2504	1.67579	1.46335e-25
Gna12	29.7563	87.2092	1.67521	1.52163e-14
Gm11131	0.753827	2.57437	1.67457	7.15459e-06
M1ap	1.96387	6.03595	1.6725	3.60626e-07
Muc3a	0.303302	1.26209	1.67241	0.000701578
Scn4a	0.245347	0.837119	1.67115	2.55544e-05
Cyp1a1	0	0.289359	1.66917	0.00297919
Eng	345.824	992.947	1.6651	1.49644e-18
Trim30c	0.751201	2.65415	1.66087	0.000283614
Clec4f	0	0.353337	1.6605	0.00937529
Gm45348	0	0.617092	1.65545	0.0135254
Frat2	7.56382	21.3748	1.65393	7.42754e-24
Znrd1	123.867	342.887	1.65094	7.77341e-47
Tdrkh	0.100572	0.461009	1.64968	0.00573604
Amelx	0.317942	1.92203	1.64941	0.0147906
Serpinf1	14.0844	39.1391	1.64694	7.08823e-31
Pou3f3	0	0.156978	1.64409	0.00524453
Sh2d3c	14.069	39.4964	1.64082	2.98702e-20
Napsa	57.4197	161.036	1.6376	7.91952e-21
Itih5	2.08113	5.85491	1.63698	2.27076e-18
Iigp1	0.687854	2.32737	1.63018	6.69953e-05
Hist1h2bj	14.1585	42.273	1.62989	4.20182e-07
Inpp5j	0.0459453	0.363411	1.62779	0.0304976
Zmat4	1.0735	3.01853	1.62654	1.3844e-13
Slc8a1	0.0167709	0.337159	1.62579	0.0348509
Tmem59l	2.05377	6.24249	1.62094	1.53446e-06
Arhgap25	4.60048	12.7122	1.61732	2.99501e-19
Gm15603	0.12665	2.01605	1.61639	0.0258546
Tmc5	0	0.171965	1.61245	0.00223883
Gm37691	31.3901	84.6341	1.61116	1.34226e-55
Gm15610	1.42411	7.83994	1.61074	0.0194611
mt-Tc	77.6764	229.488	1.61042	7.18399e-07
Soga1	0.951711	2.70554	1.60974	1.70177e-10
Igkv3-8	1.30939	5.7419	1.60962	0.0176553
Ap1m2	0.205592	0.819496	1.60665	0.00476209
Mtch1	98.6783	268.197	1.60558	4.33449e-26
Rasl10a	1.34589	4.0792	1.60377	2.13659e-05
Plek	12.1838	32.9894	1.6012	1.74225e-24
Lrrc27	1.87922	5.29717	1.6004	5.08102e-10
Fam189a1	0.0210292	0.207864	1.59993	0.036097
Camk1	0.429728	1.33834	1.59673	0.000107594
Gm14302	0.306222	2.82496	1.59576	0.0282314
Trim68	1.31017	3.91881	1.59422	5.35179e-06
Rfx2	7.16544	19.6114	1.58844	1.97427e-14
Rbbp9	0.835942	2.54586	1.58745	2.09109e-05
Slc2a6	0.542392	1.69291	1.58695	3.71175e-05
Cd22	21.221	56.4454	1.58484	1.72947e-35
Hist1h4d	35.5554	97.7833	1.57725	4.43339e-10
Rftn1	14.6447	38.7831	1.576	7.69906e-33
Ablim1	42.3212	111.264	1.57582	2.3331e-55
Ifi30	32.634	86.2285	1.57368	1.86406e-36
Rdm1	12.1353	32.379	1.57332	4.46316e-25
S100a13	60.7412	161.694	1.57246	2.49219e-20
Il5ra	0.194052	0.784541	1.57233	0.00341176
Gm43909	0.188229	0.862801	1.57058	0.00607311
Gm6728	0.381928	1.98546	1.5679	0.0255765
Csf2rb	45.72	121.413	1.56585	6.32663e-21
Adam6b	0.0422828	0.399732	1.56289	0.03278
Cep290	0.29105	0.841756	1.5626	2.5224e-07
Ighd	34.8113	91.5463	1.56202	3.38782e-27
Slc12a3	0.170544	0.524087	1.56184	0.000390376
Ahr	1.44136	3.86332	1.56115	9.17718e-16
Ncmap	0.0279802	0.432462	1.56052	0.0388476
9330175E14Rik	8.01824	20.9319	1.56015	1.0157e-36
Gm14207	0.105805	0.955091	1.55842	0.0267091
Tle6	1.58717	4.37913	1.55832	1.13574e-09
St3gal1	34.3988	89.6587	1.55826	3.85547e-38
Acacb	0.187348	0.571903	1.55631	0.000190148
Gm45695	0.393798	2.79104	1.55618	0.0253264
Erv3	0.0491956	0.379524	1.55539	0.0349236
Hpse	3.52024	9.29209	1.55417	4.21595e-15
Bcl2l15	0.290243	1.01646	1.55385	0.00403311
Gm15987	0.279324	1.06886	1.55054	0.00882779
A630023P12Rik	1.07939	3.16337	1.54916	1.74755e-05
Stxbp1	54.8996	142.554	1.54574	7.20763e-26
Arhgap26	2.81147	7.27598	1.54498	1.06558e-36
Art4	3.4016	9.1809	1.54497	2.18764e-11
Gstt1	1.6614	4.76871	1.54221	0.000141007
Tle4	34.9357	89.3456	1.53607	1.65193e-54
Sdc4	74.8868	192.901	1.53311	8.81996e-28
Csf2rb2	14.0152	36.0995	1.53019	1.278e-22
Gm20627	0.163113	1.38173	1.52601	0.0383422
Clic5	2.8559	7.36019	1.52531	6.19549e-21
Camk4	1.91001	5.0138	1.52299	4.61289e-12
Gm8199	1.06934	3.89395	1.51877	0.0156108
B3glct	12.3255	31.3212	1.51767	8.81996e-28
Lat2	2.26123	6.03151	1.51722	2.3091e-07
Gbp7	39.1405	99.5633	1.51496	1.63361e-23
Robo4	0.0110314	0.171236	1.51104	0.0468762
Eif4e3	16.6445	42.0678	1.50885	5.65328e-32
Phactr2	1.59926	4.05303	1.50609	1.72283e-18
Cyp4f17	0.06587	0.579065	1.5042	0.0369942
Galnt2	0.361147	1.09738	1.50126	0.00140115
Adap1	14.2734	36.3391	1.50027	1.02842e-15
Wdr63	0.0297227	0.311007	1.50004	0.0698963
Igkv3-9	3.08351	9.89029	1.49792	0.0074445
Srpk3	0.832923	2.42333	1.4967	7.98357e-05
1700018A04Rik	0.333467	1.29795	1.49396	0.0229724
Ptger2	0.734797	1.98896	1.49353	1.0755e-06
Cntln	3.82008	9.7364	1.49176	1.62661e-13
RP23-380K24.4	1.23884	3.41757	1.48871	3.59996e-05
RP24-456P10.2	0.315034	1.21017	1.4882	0.0244281
9030204H09Rik	1.3428	4.5311	1.48736	0.00990458
F730311O21Rik	0.235842	0.717332	1.4866	0.00145721
Angptl4	0.842759	2.3136	1.48632	4.94043e-05
Slc47a2	0.142698	0.66018	1.48608	0.0261532
Igkv6-32	0.159804	2.44905	1.48462	0.0243342
Syde1	5.23592	13.4621	1.48418	2.13712e-10
Rpl17-ps5	4.83024	13.1458	1.48382	6.31229e-05
Gm7676	0.15425	2.60038	1.48149	0.0369942
4930427A07Rik	20.3079	50.3614	1.47948	4.06874e-26
Gm16284	0	2.11073	1.46887	0.0274543
Vat1	12.7313	31.8861	1.46852	2.59823e-12
Gm42974	0.0405781	0.356312	1.46776	0.0776187
Gapdhs	1.35844	3.76182	1.46457	0.000401498
Adrb2	2.01161	5.25627	1.46314	4.60706e-06
Mir142hg	135.722	336.955	1.46266	7.25116e-15
Ttc7	16.7966	41.4781	1.46206	8.63773e-18
Kcnk10	2.64172	6.67526	1.45918	4.88102e-09
Abcc1	4.56268	11.0986	1.45275	2.02104e-23
C030034L19Rik	0.920123	2.32026	1.45189	7.61334e-09
Sema7a	0.836398	2.27355	1.45186	0.000285391
Npdc1	0.0884464	0.439559	1.45107	0.0431148
Parvb	0.136913	0.489409	1.45009	0.0158956
Zfp704	2.37198	5.7988	1.44998	1.96069e-18
Nat8f4	0.341769	1.01982	1.44726	0.00082735
Zfp995	1.42232	3.67682	1.44353	5.52643e-06
Plpp3	2.59393	6.47898	1.44034	9.95114e-09
Gipc3	1.68001	4.3604	1.43781	5.37916e-06
Plcd3	0.342349	1.03524	1.43549	0.010873
RP24-366E11.4	0	0.28469	1.43481	0.0296318
Slc27a1	1.74747	4.30943	1.43457	3.92101e-09
Igkv3-1	0.325841	2.66652	1.43288	0.0689715
Ighg3	0	0.60592	1.43198	0.0130532
Magi1	0.01018	0.0926615	1.43067	0.0317116
Fth1	6521.22	15483.6	1.42768	9.00816e-33
Lct	0.0433501	0.210103	1.42753	0.0506007
Igf2bp2	2.76333	6.67498	1.42433	6.81733e-15
Gm17173	0.146445	0.589873	1.42295	0.0144161
Gm42031	2.1898	5.52024	1.42043	2.33246e-05
Abcg1	23.2752	55.1942	1.42026	8.04967e-26
Klhl23	0.0337427	0.21441	1.41911	0.0766545
Cdc42bpg	1.09051	2.71133	1.4186	6.84029e-07
C4bp	0.0086907	0.126303	1.41859	0.0489578
Ilvbl	5.62366	13.4533	1.41796	9.76361e-18
Klc2	4.57523	10.8982	1.4078	8.69792e-15
Batf2	0.0231913	0.284149	1.40226	0.0187851
Smim3	24.7459	57.7967	1.40223	3.62593e-31
Svopl	0.243048	0.668052	1.40153	0.00161511
Gm16425	1.40729	3.54917	1.4006	5.31281e-05
H2-Oa	9.66118	22.8158	1.3963	5.27096e-13
Prune2	0.595884	1.42585	1.3959	4.61417e-08
Mc1r	0.966484	2.41357	1.39535	0.000113981
Suox	6.81079	16.2955	1.39508	3.30712e-10
Dnah17	0.279591	0.682269	1.39335	1.08288e-06
Tgtp1	1.77727	4.35822	1.39334	8.52915e-07
Gm21814	0	0.326619	1.39251	0.0377883
Gm10045	0.767397	3.27949	1.38866	0.0421589
Emp3	190.795	439.135	1.38541	2.25164e-34
Cd55	9.01419	21.3925	1.3824	4.16731e-09
Lfng	90.5875	211.802	1.38236	2.73246e-15
H2-K1	314.186	719.101	1.38196	2.12094e-62
Gm12061	1.90468	6.53376	1.38161	0.0226457
Abtb1	2.41044	5.68434	1.38097	9.54822e-12
Ncor2	39.6879	95.1833	1.38005	1.06377e-07
Prkaa2	6.93925	16.0065	1.37776	1.2295e-20
Mtmr11	0.258278	0.747487	1.37088	0.0146663
P2ry10	15.8	36.5872	1.36786	1.06105e-13
Zfp882	0.512346	1.35989	1.36756	0.00232262
Fzd3	0.0147414	0.180475	1.36502	0.0636045
Man1c1	0.213617	0.610421	1.36446	0.00589279
Ppp3cc	71.0508	160.916	1.36363	7.66187e-38
Ubqln2	44.9833	102.48	1.3624	3.89858e-25
Ttyh3	57.1601	133.224	1.35914	1.52633e-09
Lck	35.6139	80.8673	1.35753	1.33952e-24
Mitf	0.203102	0.569774	1.35611	0.0110797
Ighv8-12	0.786382	3.51638	1.35413	0.0575714
Gm17249	0.417171	1.11471	1.35367	0.0036959
Havcr2	0.0576625	0.366671	1.35333	0.0557941
Gm5866	0.95568	2.93038	1.35318	0.021014
Kif21b	14.1082	31.9956	1.35231	2.77661e-20
Gimap3	48.857	111.04	1.35193	6.10367e-17
Gm13012	14.6278	33.4458	1.35077	1.18989e-13
Ostf1	40.2495	90.4818	1.35036	7.04429e-32
Naglu	11.0553	25.5836	1.34659	4.24593e-10
Gm43820	0.0349603	0.27131	1.34572	0.077958
Gadd45b	7.59018	17.3427	1.34532	2.50073e-12
Mir5125	576.346	1319.42	1.34504	1.40148e-10
Treml2	58.7387	131.821	1.34298	7.61494e-27
Mpc1	2.43022	5.8011	1.34118	4.44828e-05
Baiap2	6.00948	13.6895	1.34021	1.88936e-12
Adamtsl2	0.0402161	0.182189	1.33515	0.0468215
Socs5	2.38587	5.41662	1.33403	7.10989e-11
Lta	430.744	962.242	1.33285	2.25538e-20
Dennd3	7.9261	17.9269	1.33177	2.40237e-13
Chst12	65.9485	147.454	1.32962	3.1177e-18
Bsn	3.03762	6.86074	1.32923	1.36407e-12
2810429I04Rik	0.246263	0.638896	1.32909	0.00335333
H2-T10	5.16882	11.6554	1.32836	4.93047e-15
Zdhhc14	15.408	34.2812	1.32252	1.51271e-19
1110018N20Rik	0.101788	0.630114	1.32126	0.0964071
Ccl27a	0.0453068	0.364863	1.31996	0.0688907
Gm43197	1.47041	3.43208	1.31854	3.64254e-05
Zfp318	8.32644	18.3889	1.31768	2.9203e-22
Klf2	58.6545	129.662	1.31634	2.63015e-18
CAAA01147332.1	173.895	395.884	1.3156	1.13928e-07
Tap1	30.982	67.7139	1.31396	6.12083e-51
Limk1	13.652	30.5899	1.31371	3.71266e-11
Zfp951	0.446352	1.11751	1.3124	0.000519789
Ttll11	11.9637	26.354	1.31132	5.71851e-18
Atp6v1g2	5.92296	13.1367	1.30859	1.66556e-11
Lipg	0.0284379	0.208368	1.30731	0.0462328
Icam2	37.3139	81.4161	1.30662	6.22808e-32
Plxna1	38.086	85.3247	1.30551	1.8475e-09
Gm9077	0.0682769	0.424083	1.30542	0.0885664
Klf13	14.407	31.6092	1.30452	2.08675e-18
Rsad2	0.59061	1.42773	1.30438	0.000409025
Fgr	0.788767	1.85994	1.30295	0.00013525
Aplp1	0.222321	0.690308	1.30239	0.0280385
Ctla4	0.738807	1.91352	1.3019	0.00636866
Rasgrp2	61.1525	132.85	1.29909	3.02654e-28
Tmem181b-ps	1.11054	2.53852	1.29877	8.85752e-06
Itpk1	27.6837	60.5184	1.29849	1.0567e-19
Atp2c2	0.0539508	0.293498	1.29772	0.0786304
Phka1	0.696342	1.62447	1.29663	0.000714074
Fam189b	17.4919	38.1925	1.29647	1.36268e-16
Bok	13.6594	30.3681	1.29621	4.66368e-09
A930016O22Rik	0.019221	0.276432	1.29504	0.0611059
Ptprs	60.1613	131.864	1.294	1.03019e-13
Gng3	0.590411	1.59127	1.29354	0.0145857
Slc37a1	3.13245	6.95119	1.29275	3.56306e-08
Pim1	151.001	329.827	1.29221	2.21892e-14
1700124L16Rik	0.451114	1.56307	1.2922	0.0491017
RP23-473N3.4	0.166662	0.747736	1.29204	0.0511995
Gm12058	0.14259	1.7926	1.2911	0.0851241
Tapbp	98.6557	213.674	1.29072	6.79094e-21
RP23-402F24.6	3.64632	8.1015	1.2907	5.30694e-08
Map4k2	63.5466	139.444	1.29045	2.46802e-12
Bscl2	6.16442	13.489	1.28972	1.28126e-13
Fn1	0.150684	0.390453	1.28957	0.0183036
Bambi	1.08136	2.43577	1.28941	9.21346e-06
Siglecg	22.1546	48.1927	1.28826	1.63326e-16
Pafah1b3	34.7103	74.8954	1.28805	7.39795e-24
Pygm	2.43575	5.41376	1.28447	1.11483e-06
Hist1h2bl	8.5124	19.6497	1.28343	0.000192846
AA986860	0.78212	1.84717	1.28083	0.00117843
Hist1h3a	13.5189	30.073	1.27963	8.84688e-07
Hes1	27.7152	59.3194	1.27948	1.44628e-25
Tigd5	0.331218	0.849403	1.2794	0.00888186
3110053B16Rik	0.16262	0.582804	1.27647	0.0448564
Gm32391	0.405949	1.8642	1.27594	0.0690611
Nmrk1	6.61937	14.3403	1.27408	2.46802e-12
Spry1	17.6243	37.7736	1.27183	2.05762e-17
Tmem132e	1.58623	3.54282	1.27102	7.486e-07
Adgre5	24.4071	51.9969	1.27086	1.13849e-29
Zfp870	1.01236	2.25923	1.27021	2.93533e-05
Dgcr6	7.83043	16.913	1.26851	2.96818e-10
Xbp1	100.331	213.281	1.26847	1.83669e-26
Areg	0.911092	2.45186	1.26809	0.047118
AB124611	205.882	438.133	1.2666	2.46039e-23
Itpr1	5.36371	11.3953	1.26624	6.13426e-27
Gnmt	0.593802	1.71727	1.26357	0.0436425
Gm15440	0.451179	1.36444	1.26153	0.0363167
Nlrc4	0.508481	1.21007	1.26068	0.00244484
Zfp455	1.44508	3.3589	1.25992	0.0007125
Hist1h2bk	11.6745	27.124	1.25962	0.00143283
Pkd1l1	0	0.0839028	1.2577	0.0176568
Dock8	39.6939	83.7459	1.25682	3.77649e-28
Gm15337	0.0830973	0.317846	1.25489	0.0545567
Igsf5	0	0.253743	1.25401	0.0402133
Slamf8	0.0522	0.279817	1.25278	0.0726302
Padi2	15.4035	32.5492	1.25164	4.30561e-20
Mzb1	1346	2820.3	1.25026	3.70408e-32
D6Ertd527e	0.267313	0.802335	1.2502	0.0598624
Gm7222	2.69159	6.20847	1.24685	0.00311681
Abcg3	1.78241	3.88298	1.24509	5.94201e-07
Pcdh9	10.3994	21.7959	1.24479	8.48665e-23
Man1a	20.5811	43.1396	1.24311	1.25292e-18
Hvcn1	8.73625	18.2575	1.24281	1.0567e-19
March2	5.85882	12.3485	1.24196	3.52033e-15
H2-M3	16.4258	34.5511	1.23995	2.01783e-15
Gm45206	0.0511933	0.33891	1.23777	0.0791991
H2-Eb2	2.76643	6.05377	1.23669	4.17391e-05
Lalba	1.11264	3.09869	1.2349	0.0662889
Lhfpl4	0.364197	0.866274	1.23219	0.0225995
Gm12369	0.0522357	0.763585	1.23193	0.0792317
Uhrf2	22.0307	45.7365	1.23119	2.07129e-20
Atp10d	5.09508	10.5435	1.23017	3.60348e-21
Pilra	0.0928749	0.362319	1.23011	0.0904968
H2-T22	15.4738	31.9864	1.22694	6.04567e-25
Chst15	1.77943	3.79198	1.22613	1.24199e-07
Tbrg1	52.7217	108.388	1.22604	2.3639e-39
Dok1	11.4065	23.8143	1.22533	2.68989e-12
Mppe1	12.7949	26.7857	1.22532	1.39127e-11
2001-09-01	166.937	343.498	1.22483	4.18849e-33
Gm14681	20.3592	43.5219	1.22454	2.66353e-05
Crygn	0.334686	1.37433	1.22435	0.082667
Dctn1	12.4592	26.0707	1.22418	2.26696e-11
Rarres1	5.06376	10.876	1.22397	4.63047e-05
Hddc3	1.43865	3.08361	1.22301	2.64526e-05
Hist4h4	0.231037	0.745623	1.22117	0.0778853
Esyt1	78.9438	162.871	1.22027	2.06685e-20
Fam13a	0.0396036	0.141927	1.21923	0.0622501
Ly6c1	0.819179	2.02889	1.21794	0.0106278
Hist1h3g	14.9399	31.8005	1.21766	2.50998e-05
Mbp	21.0739	43.1789	1.21764	5.27473e-29
Gch1	2.56144	5.42705	1.21674	1.09158e-06
Gm26811	0.0726528	0.254386	1.21646	0.0805342
Cuedc2	60.6539	124.584	1.21615	2.21298e-22
Pag1	12.5518	25.866	1.21585	3.35538e-18
Mpc1-ps	5.95351	13.7825	1.21576	0.00650644
4921514A10Rik	0.165073	0.583935	1.21448	0.0739575
Cpd	5.31545	10.9578	1.2144	2.02676e-15
Gm8146	0.240327	0.78988	1.2133	0.0758495
Fuom	0.503057	1.22689	1.21184	0.0201012
Dlx1as	1.82135	3.99544	1.2108	0.000983287
Gm12474	0.545499	1.48335	1.20824	0.0353923
Gm37261	2.27698	5.05623	1.20805	0.00126014
Cbr2	0.276435	1.04918	1.20766	0.0720413
Fahd1	9.48448	19.6928	1.20665	1.2935e-07
Nav2	0.0109569	0.0359133	1.20644	0.0341202
Decr2	11.3771	23.2858	1.20623	1.50139e-16
Igfbp4	23.4132	47.9412	1.20528	1.95695e-14
B230312C02Rik	1.5096	3.38434	1.20312	0.00356433
Entpd1	6.49387	13.2395	1.20307	1.22308e-15
Wbp1	10.7631	22.2429	1.20257	4.46656e-09
Zfp709	1.30851	2.74556	1.20157	2.90238e-07
Mycn	61.484	125.885	1.20125	1.84828e-13
Gm5321	2.17678	5.78823	1.19842	0.046876
Ighm	3033.46	6105.56	1.19728	1.73994e-36
Myo7a	9.29664	19.0319	1.19691	3.80081e-12
Gm26637	0.870975	1.98079	1.1963	0.00315996
Gm15696	15.3905	32.695	1.19628	0.000136813
Calhm2	6.26987	12.9248	1.19624	2.29617e-08
Rpl31-ps4	1.44371	4.23928	1.19593	0.0740889
Gm17315	0.139495	0.493453	1.19587	0.0817614
Gm16148	1.00448	2.7609	1.19408	0.0634383
Rab37	2.80278	5.71124	1.19387	1.71438e-12
Olfr56	0.83125	1.81756	1.19299	0.000510269
Tmem134	56.643	115.124	1.19244	9.32529e-14
Ptms	13.6994	28.1552	1.19153	6.30724e-08
Pdxk	10.2552	21.0017	1.19114	9.13823e-10
Trp53i11	217.644	450.132	1.19057	1.40543e-07
Hist1h2ak	6.1019	14.1477	1.19039	0.0128425
Smap2	197.383	394.776	1.1885	7.47294e-37
Zbtb8a	5.19826	10.7055	1.18672	7.47387e-08
Plekho1	66.2326	135.419	1.18618	2.69935e-09
Cyth4	27.6968	55.6203	1.18612	8.44035e-24
Aplf	2.95302	5.98008	1.18147	3.63078e-12
Tjp3	5.74002	11.6971	1.18002	3.25369e-08
1700023H06Rik	1.59441	3.65961	1.17887	0.0134214
Dpp9	85.6242	173.288	1.17786	9.6765e-11
Prdx5	110.534	220.338	1.17747	1.81017e-26
Airn	1.93912	4.04129	1.17667	3.29495e-05
Nup210	86.4551	175.323	1.17637	2.48214e-09
Shb	9.30009	18.7096	1.17612	2.80421e-12
Tle2	0.0452538	0.174386	1.17598	0.076307
Steap3	43.0154	86.7205	1.17505	2.92372e-11
Gm28875	2.55196	6.00492	1.17318	0.0153379
Fpgs	46.7442	94.0878	1.17166	2.08455e-10
Zfp53	10.866	22.0301	1.17037	1.7978e-07
Cst7	220.115	434.722	1.16941	3.86214e-30
Lgals1	1694.74	3365.44	1.16811	1.91836e-16
Adcy7	6.73383	13.4685	1.16774	1.70182e-12
Avpr2	0.133539	0.43818	1.16754	0.0736952
Zxdc	4.45734	8.9195	1.16723	1.09318e-12
Eefsec	44.2819	88.3223	1.16698	2.90475e-13
9130019O22Rik	1.03282	2.19382	1.16674	0.000585772
Ap3s1-ps2	1.95433	4.72961	1.16622	0.0471051
Tet1	0.887393	1.83732	1.16562	2.78486e-05
Zbp1	9.7667	19.5131	1.16449	1.21964e-10
Slc17a3	0	0.112349	1.16413	0.0401983
Hist1h3f	5.059	10.7373	1.1635	0.0013889
Gm38150	3.59073	8.43844	1.1635	0.0393448
Slc16a5	1.95934	4.06455	1.16224	8.06488e-05
Irgm2	11.9304	23.6485	1.16206	4.31646e-15
Gm15753	1.78671	4.0535	1.16137	0.011898
Gm10505	1.70852	3.70675	1.1603	0.0021895
Gm29585	1.25988	2.78654	1.15985	0.0073951
Ldlrad4	6.23617	12.5162	1.15836	2.62499e-09
Il3ra	7.71015	15.8533	1.1566	6.7594e-05
Mid1	0.127631	0.323355	1.15653	0.0574921
Pcgf5	60.9846	119.842	1.15579	3.52948e-22
Phf11a	0.756623	1.87454	1.15173	0.031956
Gm15843	41.0151	82.3166	1.15115	2.20419e-06
Ticam2	2.88742	5.77261	1.15062	2.44161e-07
Tusc1	1.03167	2.38991	1.1501	0.00829037
Hemk1	6.12548	12.1276	1.14711	7.99133e-08
Gm13842	1.13244	2.64668	1.14687	0.0216781
Pomgnt2	6.91653	13.7277	1.14577	3.60143e-07
Rbakdn	0	0.734434	1.14483	0.0389856
H2-T-ps	16.7571	33.2931	1.14376	1.14607e-08
Reep5	149.283	290.328	1.14311	1.54833e-26
Pcdhgb6	0.0991966	0.286141	1.1426	0.0553738
Nfatc1	45.2681	88.6257	1.14152	2.68109e-13
Syde2	4.33356	8.55298	1.14135	3.45441e-08
Nfkbie	21.0113	41.148	1.14086	1.84938e-13
Tcrg-C1	73.7513	144.089	1.13721	1.23801e-10
AC168977.1	0.122489	0.606023	1.13698	0.0933682
Zdhhc24	8.02738	15.634	1.13465	1.20802e-10
Gm8319	2.22843	5.07748	1.13392	0.036931
Gm26908	0.300216	0.859462	1.13388	0.080567
H2-T23	21.2216	41.0884	1.13365	1.04871e-19
4930447F24Rik	0.0414583	0.55197	1.13195	0.070161
Ccr5	1.08724	2.19815	1.12948	7.38638e-05
Ly6e	1355.08	2604.86	1.12723	1.12844e-22
Sfxn5	0.071542	0.187844	1.127	0.0924485
Hdhd3	1.24176	2.73519	1.126	0.0304792
Prr13	130.458	252.186	1.12567	2.75528e-13
Hpdl	1.02478	2.22374	1.12223	0.0314216
Gm20219	1.89971	4.05752	1.12189	0.0104033
Bdh1	32.7724	62.9907	1.12167	2.67841e-19
Ppt2	2.21861	4.49537	1.11674	0.000684683
Sipa1	152.94	296.987	1.11387	4.03029e-08
Atp2b4	0.73963	1.45318	1.11356	1.75232e-06
Clip3	0.788227	1.60922	1.11303	0.00847446
Nagk	0.572139	1.18364	1.11198	0.00320961
Rxra	9.13069	17.7736	1.11101	6.19568e-07
Ffar1	0.390052	0.846247	1.11077	0.016668
Hist1h2bm	6.91547	14.5262	1.10837	0.015488
Rpl36	40.6613	78.9372	1.10818	2.49521e-06
Stn1	4.03627	7.78354	1.10798	3.22735e-08
Tox	5.76396	11.0209	1.10641	1.4335e-12
RP24-338A5.4	12.1143	24.3454	1.10569	0.0010848
Dguok	7.18778	13.6747	1.10506	6.85219e-16
Tpra1	10.5641	20.339	1.10482	2.60862e-08
Ezr	448.219	850.955	1.10461	1.02955e-18
4930523C07Rik	9.96155	18.8563	1.10441	5.58224e-27
Hist1h3h	4.80026	10.4169	1.10279	0.0208745
Hist1h4f	8.33367	17.8272	1.10267	0.0209692
Oas2	1.41165	2.78412	1.10147	6.6248e-05
Ajuba	0.512146	1.06003	1.10067	0.00793818
Slc43a2	6.87981	13.0895	1.10042	9.32655e-14
Ptgr1	108.137	205.777	1.09961	2.03183e-10
Gm44301	0.40901	3.93458	1.09897	0.0954863
Gm11605	2.2805	5.06018	1.09877	0.0366464
Kcnk5	1.96463	3.93882	1.09822	0.00247768
Slfn5	1.70574	3.31867	1.09682	1.15122e-05
Sla2	4.40562	8.40382	1.09679	7.44634e-08
Tnfrsf14	9.44632	18.181	1.09397	1.06385e-05
Lrig1	0.440355	0.903721	1.09373	0.00367898
Hdac7	232.576	449.075	1.09256	5.47774e-06
Gm12576	0	0.264621	1.09207	0.0272894
Twsg1	53.2763	100.011	1.09162	1.69632e-19
Etv3	9.85504	18.4937	1.09151	2.32961e-25
Dapk2	0.114557	0.353454	1.09134	0.0999639
Stard8	4.89809	9.30826	1.08993	2.65697e-10
Gm28053	1.0585	2.41703	1.08956	0.0466588
Pitpnm1	17.3783	33.3717	1.08809	2.01802e-06
Ltb	23.9025	45.0758	1.08712	6.82451e-11
Gm8209	6.24045	12.4431	1.08651	0.00505353
Eif5al3-ps	75.972	147.781	1.0857	0.000421189
Gm45246	10.0241	20.1857	1.08567	0.00632374
P2ry12	0.872587	1.83777	1.08514	0.020701
Kank1	5.35234	10.1279	1.08512	3.09801e-09
Ighg2b	1.19434	2.40457	1.085	0.00565287
Ccdc69	18.807	35.1736	1.0849	1.18279e-17
Sema4b	23.2043	43.6629	1.08428	7.0029e-12
Izumo1r	19.659	36.961	1.08338	1.82728e-10
Gm7831	26.1371	49.7285	1.08196	2.64473e-06
Rprm	0.318244	0.838463	1.08188	0.0456701
Gm6977	10.8561	21.185	1.08076	0.0016256
Zfp944	10.2456	19.2237	1.08027	5.90974e-10
mt-Tq	48.3837	98.6689	1.08021	0.00719438
Cep131	3.02415	5.76579	1.07973	4.9324e-06
Pcbp1	723.67	1363.58	1.07941	2.07975e-09
Gm7776	11.8256	22.5495	1.07915	6.56374e-05
Eya2	2.29085	4.51004	1.07765	0.000837189
Entpd7	14.6127	27.105	1.07734	4.81432e-23
Aes	72.755	135.095	1.07673	2.56932e-20
Gm684	1.3435	2.84399	1.0765	0.0293889
Snrpg	64.4724	120.603	1.07579	2.63527e-09
Rara	34.3584	64.9705	1.07566	2.21262e-07
Sipa1l2	0.363515	0.738635	1.0755	0.000408477
Irs2	11.3171	21.2107	1.07541	3.1499e-10
Oasl1	0.967138	1.98862	1.07468	0.00354972
Zfp11	0.282719	0.627555	1.0739	0.0264467
Gpr157	0.355099	0.752364	1.07353	0.0196586
Arap1	20.6327	39.4279	1.07304	2.06769e-05
Oas1a	1.33259	2.76536	1.0727	0.011119
Rell2	0.448437	0.954441	1.07131	0.0386529
Scd4	0.869133	1.76349	1.07112	0.0120379
Rom1	1.55826	3.163	1.07087	0.0114953
Cfap77	1.69557	3.35706	1.0706	0.0025717
Nek8	3.4918	6.58784	1.07056	2.01792e-08
Sult1d1	0	0.202946	1.06951	0.0497885
Tdrd7	1.65985	3.17704	1.06591	5.53431e-05
Fam78a	49.6094	91.4023	1.06516	1.59863e-21
Gm13919	0.734631	1.55136	1.06434	0.0417306
Gm15545	8.58316	16.0184	1.06414	7.20363e-09
Batf	188.434	345.434	1.06012	1.31713e-19
Insrr	0.259937	0.564507	1.06007	0.0425901
Cdkn2d	32.3096	59.5494	1.05925	6.3438e-16
Cux1	55.374	101.447	1.05896	9.37623e-25
E2f2	66.5462	123.826	1.0585	2.70755e-08
Ifi47	80.6924	148.816	1.05778	3.01837e-10
Prkcb	35.407	64.4908	1.05506	8.69884e-39
Dusp23	14.3172	26.7927	1.05369	1.86864e-05
Prkch	81.9096	149.604	1.05347	2.69032e-26
Rgag4	22.4507	41.5569	1.05319	7.18762e-09
Traf5	2.31843	4.32904	1.05195	2.44401e-06
Crem	2.9512	5.47588	1.04845	6.70487e-07
Nrm	119.443	217.181	1.04817	5.29224e-25
Ccnb2-ps	0.983058	1.98367	1.04764	0.0241021
Pfkfb4	1.46838	2.81306	1.04757	0.00111147
Bin1	141.802	259.078	1.04753	2.67227e-15
Gm19684	0.494725	1.18648	1.04522	0.0930369
Fmnl1	141.421	259.974	1.04515	7.70263e-09
Gm13443	2.49995	5.49868	1.04364	0.0649977
Hrh2	8.60587	15.7063	1.04363	2.97031e-14
Bak1	340.43	621.904	1.04355	3.25674e-11
Ankrd26	4.82542	8.78305	1.04295	1.57599e-11
Tnfaip8	15.5339	28.1823	1.04191	5.12657e-14
Tmem173	170.949	309.17	1.04076	1.18339e-21
Nlrc5	11.9957	21.8755	1.0403	3.83061e-12
Gm37009	7.90583	16.157	1.03996	0.0359841
Dgka	39.8043	71.9967	1.03832	4.05024e-20
Scml4	5.30479	9.70511	1.03701	2.73346e-08
Sik1	3.96626	7.30539	1.03689	3.72648e-06
Cdc42ep3	56.1499	101.016	1.03624	1.65985e-26
Gm16386	0.960023	2.03659	1.03597	0.048884
Nr2c2	3.92688	7.18082	1.03578	1.46124e-08
AI846148	4.29363	7.87566	1.03533	2.05084e-06
Ccr7	49.6855	90.1239	1.03455	2.47687e-11
Gm7299	17.6482	32.5425	1.03397	3.37683e-06
Cd74	192.049	345.861	1.03318	2.30122e-19
Dusp1	10.9193	19.9081	1.03292	3.95705e-08
Prkce	26.2232	47.3038	1.03251	3.28923e-17
Galnt10	4.75237	8.61322	1.03193	3.89209e-10
Diaph1	63.2889	114.576	1.03186	3.1519e-12
Erg	43.0594	77.73	1.03171	3.54542e-14
4930481A15Rik	3.01242	5.57378	1.03051	0.000109808
2510016D11Rik	2.08445	4.2757	1.02919	0.0511415
Kifc2	1.6041	2.9829	1.0282	0.000619674
Ift43	1.11583	2.45551	1.02589	0.0588304
RP23-313P23.4	2.77633	5.64753	1.0241	0.0297886
Gm20559	7.53797	13.7227	1.02199	1.84672e-06
Akna	64.3193	116.565	1.02167	1.12549e-07
Gm8186	79.1657	144.182	1.01967	4.44534e-05
Glmp	19.684	35.1315	1.01943	2.1804e-19
Zdhhc18	68.097	122.949	1.01903	1.9275e-08
Gm14027	1.24536	2.87281	1.01898	0.0979486
Cyfip2	248.278	442.637	1.01734	1.4697e-18
2310015A10Rik	1.0504	2.16495	1.01702	0.0423056
Dpp4	86.3005	153.717	1.01612	8.41131e-18
Ccnd3-ps	4.88512	9.40979	1.01563	0.0102943
Dock9	1.00977	1.82036	1.01522	2.50826e-07
Cd82	10.6546	18.9683	1.01456	7.96009e-15
Kcnk4	2.34053	4.40759	1.01439	0.00928612
Csrnp1	23.3669	41.6807	1.01398	1.53811e-15
Glo1	27.4639	49.2557	1.01327	1.65487e-07
Nlrc3	3.6522	6.60797	1.01287	5.52167e-07
Got2-ps1	1.20783	2.49001	1.01218	0.0598987
Rin3	32.2856	57.9297	1.01216	2.9684e-08
Abhd15	1.48471	2.77361	1.01153	0.00193415
Gmcl1	5.36063	9.62114	1.01036	1.05682e-07
Gm10222	7.92261	15.7763	1.00918	0.0388804
Mogs	60.7963	108.62	1.00854	1.72522e-09
Stk38	23.887	42.2506	1.00835	1.17942e-22
Tnfaip8l2	35.5447	63.3337	1.00788	4.11057e-10
Tpcn1	35.7085	63.7849	1.00766	1.57374e-09
Nudt18	1.64655	3.0162	1.00699	0.000377855
Zfp493	0.608967	1.16765	1.00601	0.0192353
Ptpre	0.99947	1.81503	1.00517	5.3426e-06
Mgat1	28.2007	50.0476	1.00439	1.02456e-11
C87436	10.7293	18.9417	1.00382	2.78221e-15
F830016B08Rik	0	0.101188	1.00347	0.0395573
Kcnk6	6.48892	11.6443	1.00342	7.31847e-07
Vmac	17.1727	30.6068	1.00313	1.12837e-08
Gm11888	2.68461	5.34319	1.00304	0.050151
Myo1d	4.4461	7.97186	1.00173	1.57643e-06
A530040E14Rik	0.663593	1.31876	1.00144	0.0407289
Itpr3	48.6939	87.0389	1.00029	4.53963e-07
BC048644	0.884796	0.338856	-1.00039	0.0443063
Fech	44.8139	19.4093	-1.00436	9.69046e-18
Lrba	8.45132	3.654	-1.00644	2.41502e-21
Gm14636	0.0722207	0	-1.00735	0.0817555
AA914427	3.15666	1.16926	-1.00772	0.0996167
Casp6	5.09488	2.16105	-1.00789	2.04794e-06
Slc46a1	2.81524	1.16775	-1.00942	0.00910367
Ctxn1	19.0563	8.04886	-1.01166	2.41672e-05
Fam174a	18.1028	7.73295	-1.01344	2.05382e-12
Hgsnat	24.0686	10.3042	-1.01366	9.98747e-15
Rsad1	8.33722	3.53033	-1.01682	6.19811e-07
Dnal1	0.908531	0.357489	-1.01883	0.0303143
Chrnb2	1.92059	0.801357	-1.01907	5.94279e-05
Adssl1	32.8545	13.9205	-1.01927	6.71373e-07
Nfix	37.7229	16.0951	-1.0197	7.8011e-12
Taf1b	41.4026	17.4097	-1.0228	8.63069e-08
Nmnat1	13.0323	5.39423	-1.02283	3.01028e-05
Fam71f2	2.1956	0.781907	-1.02426	0.0787483
Itgav	11.6598	4.92996	-1.02436	2.12074e-11
Eva1b	4.27852	1.68791	-1.02816	0.00774986
Ryr1	0.367748	0.149954	-1.02856	0.0123082
Magi2	0.484317	0.186862	-1.02887	0.00860068
Zfand4	7.7407	3.2009	-1.03073	1.75593e-05
Bmp2k	7.99047	3.32038	-1.03224	1.09697e-06
Fbxo44	12.0609	5.03378	-1.03296	6.72564e-06
Tbc1d30	1.0847	0.408023	-1.03492	0.0236872
Gnb1l	13.1328	5.51353	-1.03503	2.11731e-07
Gm12932	10.3615	4.03778	-1.03577	0.0137322
Gm15411	6.38579	2.60794	-1.03866	0.000117856
Hif3a	0.427957	0.145238	-1.04166	0.076307
Cdk5r1	3.80855	1.55975	-1.04186	0.000250921
Cfap36	13.6581	5.46915	-1.04328	0.000456559
Ciart	14.7648	6.12684	-1.04331	2.70242e-05
Rnf125	41.2129	17.0594	-1.04337	1.73737e-07
Arl14ep	29.2806	12.2314	-1.04407	4.97193e-12
Plekhg5	2.9775	1.20544	-1.04481	0.0022863
Tnfrsf10b	3.27216	1.29633	-1.04515	0.00189097
Pitx2	1.32322	0.502699	-1.04562	0.0359291
Cebpd	1.59328	0.604049	-1.04661	0.0177586
Clcn2	2.89308	1.18973	-1.04676	6.14238e-05
Cdnf	1.0355	0.36833	-1.04968	0.0722382
Tmem236	0.972744	0.357519	-1.05017	0.0608486
Tmem176b	22.0058	9.07945	-1.05063	5.06593e-09
Cyb5r1	48.9996	20.5027	-1.05146	4.09923e-15
Decr1	12.0316	4.92463	-1.05357	6.42102e-07
Spsb2	1.9538	0.705038	-1.05568	0.0782304
Cmtm4	4.3807	1.78332	-1.05605	0.000271079
Bag2	120.536	50.2843	-1.0583	4.2863e-24
Aig1	1.58766	0.626171	-1.05992	0.00180984
Ccpg1os	6.69847	2.70402	-1.06027	0.000132466
Ift122	2.98076	1.21323	-1.06199	7.94398e-07
Hcn3	7.61368	3.12267	-1.06352	6.54085e-06
Ldoc1l	7.67948	3.13654	-1.06481	1.06447e-05
Trove2	3.96665	1.60687	-1.06569	1.23077e-06
Nudt22	14.1451	5.70639	-1.06614	5.92844e-05
Gm38336	0.672332	0.19911	-1.06994	0.0980535
Nnt	27.9515	11.506	-1.07137	7.75286e-18
Raet1e	10.1966	4.04427	-1.07142	6.43301e-05
Gm15975	5.8514	2.23262	-1.07142	0.00500122
Rtn4rl1	4.14878	1.63769	-1.07196	0.000132373
Cfap126	24.498	10.0835	-1.07267	7.28246e-07
RP24-361O20.1	4.64927	1.57802	-1.07298	0.0728614
Gnat2	4.92299	1.96621	-1.07328	0.000689551
Acadm	38.2883	15.6046	-1.07732	3.71463e-12
Mns1	13.9614	5.62705	-1.07757	1.48256e-07
Hmx2	20.5239	8.39284	-1.08347	5.02544e-11
Aifm2	1.29584	0.479392	-1.0838	0.0527632
Gm14399	0.322317	0.0237904	-1.08692	0.0910795
Gm43437	1.01606	0.343294	-1.08699	0.0650059
Capsl	7.13833	2.59763	-1.08754	0.0170368
Mov10	29.6977	12.0631	-1.08772	4.47301e-12
Mfsd2a	46.2409	18.6245	-1.09018	2.23821e-07
Endod1	28.1909	11.446	-1.09235	4.51246e-16
Gdf11	8.11193	3.25275	-1.09264	2.7544e-07
Il12a	63.0402	25.6559	-1.09379	2.87954e-17
Car13	30.3222	12.0306	-1.09593	2.0104e-08
4933421A08Rik	4.6375	1.74797	-1.09613	0.0185351
Parp3	24.0251	9.6973	-1.097	7.80537e-13
Nsun3	25.6964	10.3932	-1.09782	3.58882e-20
Ift27	455.307	183.925	-1.09876	1.20255e-15
Ggt7	0.652831	0.198143	-1.10111	0.0784749
Slc39a11	21.1957	8.52681	-1.10173	2.27624e-11
Il7r	346.438	138.882	-1.10256	6.50943e-14
Ddc	12.7186	5.08831	-1.10271	1.67407e-09
Dcun1d4	8.03873	3.20055	-1.10287	5.36305e-09
Cacna1a	2.68932	1.07055	-1.10305	3.77056e-07
Cd151	38.0852	15.2141	-1.10551	7.27904e-09
2210008F06Rik	3.49717	1.23325	-1.10983	0.0836931
Rilp	1.61817	0.505767	-1.1099	0.0830404
Arhgap35	29.1344	11.6761	-1.11073	3.84281e-15
2700016F22Rik	0.179848	0	-1.11157	0.041837
Rhbdf1	1.49034	0.56171	-1.1119	0.0105038
Gm43268	1.79645	0.666722	-1.11413	0.00779153
Tiam2	1.65676	0.627095	-1.11587	0.0041436
4933407K13Rik	0.811482	0.281875	-1.11708	0.013406
Usp51	0.363625	0.0355177	-1.11727	0.0758677
Zkscan16	3.08934	1.13481	-1.11764	0.00197852
Adam9	32.8792	13.1055	-1.11829	1.55669e-21
Hmox1	99.93	39.806	-1.11877	4.21236e-19
Chac1	94.4479	37.509	-1.1203	2.59956e-14
Adgrl1	26.254	10.3764	-1.12054	4.82466e-10
Igf2bp3	32.8281	13.0599	-1.12335	1.48365e-20
Slc35f2	30.6909	12.1086	-1.12337	8.25045e-11
Sgsm2	4.89741	1.91976	-1.12472	1.04389e-07
Gm30948	5.53851	2.09986	-1.12522	4.31743e-05
N4bp2os	4.49048	1.66318	-1.12527	0.00148538
Nedd4	220.926	87.9719	-1.12548	1.10265e-29
0610040B10Rik	4.17621	1.55682	-1.12728	0.00158133
1810010H24Rik	1.07321	0.294358	-1.12791	0.0681346
Wnk4	0.588566	0.174144	-1.12836	0.0724988
Unc119	33.1108	12.9926	-1.13251	1.57599e-11
BC022960	3.0947	1.09006	-1.13432	0.0199265
Rnase11	93.8553	36.4225	-1.13546	3.81644e-09
Iah1	256.986	101.225	-1.13728	1.18791e-19
Cyth3	6.36072	2.46391	-1.13908	2.27383e-07
Mkln1os	2.23415	0.803032	-1.14203	0.0172154
Il20rb	1.21169	0.420674	-1.14838	0.0145189
Gas2l1	2.40226	0.89446	-1.15061	0.000406821
Gm11427	24.8814	9.64588	-1.15116	1.52138e-13
Zfp512b	12.7756	4.97426	-1.15184	1.47598e-15
Slc5a5	0.90303	0.260543	-1.15355	0.0793681
Nphp3	1.56717	0.582543	-1.15622	0.00119671
Mfhas1	3.95511	1.50953	-1.1569	2.83443e-07
Dclre1a	4.15336	1.56088	-1.15711	8.71246e-06
Atg10	18.515	6.92523	-1.15789	7.52491e-06
Ccr2	3.52767	1.32553	-1.15929	2.00866e-06
F9	1.64618	0.505083	-1.1597	0.0568477
Ccl6	2.63551	0.888825	-1.15974	0.0157087
Ropn1l	10.9461	3.93384	-1.16549	0.00128483
Chid1	9.32081	3.58213	-1.16644	5.28843e-14
Ssbp2	16.2993	6.28174	-1.16674	1.58143e-21
Slc6a9	21.2007	8.03967	-1.16813	4.56166e-07
Zfp939	1.1535	0.361396	-1.16888	0.0683716
Tes	20.3089	7.66641	-1.16979	8.77517e-09
Jdp2	67.4116	25.9815	-1.17021	1.60148e-16
Cd99l2	9.05183	3.42875	-1.17056	7.42698e-11
Enkd1	76.7877	29.3135	-1.17087	1.7328e-11
A230056P14Rik	5.57938	2.07005	-1.17228	0.000188182
5730488B01Rik	4.25558	1.48855	-1.17251	0.00322549
Gm26542	3.22783	1.066	-1.17341	0.028952
6430573P05Rik	0.3039	0.0299926	-1.17633	0.0970459
Colgalt2	0.185707	0	-1.17653	0.0563127
2610301B20Rik	32.0942	11.9559	-1.17679	1.45429e-07
Thrb	15.491	5.90733	-1.18001	3.43178e-18
Klf3	31.8404	12.0436	-1.18257	2.86791e-13
Tspyl2	48.9627	18.6401	-1.18394	1.1215e-19
Psat1	352.197	133.802	-1.18543	5.7874e-23
Tctex1d2	5.35092	1.94731	-1.18646	0.000408438
Map2k3os	11.0639	4.06905	-1.18698	8.50888e-05
Wwc2	8.7847	3.33441	-1.1879	1.14409e-17
Gm14156	1.54485	0	-1.18956	0.045851
Stard9	0.280226	0.0919275	-1.18998	0.010405
Rtn2	0.519937	0.155612	-1.1902	0.0952281
Mir6386	6.22837	0	-1.19087	0.066409
Prrg4	3.6513	1.3134	-1.19094	0.000102503
AW047730	1.10665	0.312661	-1.19174	0.0651282
Klrb1c	10.302	3.83352	-1.19246	3.10552e-08
Lamc1	88.0294	33.4439	-1.19297	5.25217e-32
Fgf11	17.2703	6.514	-1.19429	5.98369e-09
Rad51c	9.33037	3.46389	-1.1957	4.64936e-09
Abcb1b	7.61055	2.82791	-1.19715	1.07198e-10
Zeb2	27.7557	10.4605	-1.19868	9.6796e-25
Ptov1	55.7957	20.8927	-1.19883	4.5705e-12
Zbed5	2.17431	0.762542	-1.19886	0.00242347
Gm43352	2.48477	0.868731	-1.199	0.00186071
Lxn	557.236	210.397	-1.19955	1.85288e-36
Mest	0.923693	0.291914	-1.2015	0.0353412
Hoxb4	12.4516	4.53666	-1.20309	4.02712e-07
RP23-174M1.1	0.377934	0	-1.20909	0.0257513
Cav2	10.4599	3.83849	-1.21443	1.17937e-09
Gm37621	0.148255	0.0120668	-1.21576	0.099819
Rnls	2.70162	0.845108	-1.2165	0.00992202
Ptgs1	59.3529	21.9253	-1.22213	3.24578e-15
1700086P04Rik	1.98989	0.474282	-1.22336	0.096839
Dnajc12	4.22486	1.50944	-1.22548	3.09033e-05
Katnal1	11.9593	4.39487	-1.23267	3.43284e-20
Ahcyl2	2.86095	1.02164	-1.23365	1.45983e-07
Gm42528	0.19512	0	-1.23371	0.0302291
Vopp1	5.96286	2.168	-1.23486	4.26573e-12
Casd1	28.0294	10.0105	-1.23567	1.65827e-07
Ablim2	0.24382	0.0448793	-1.23609	0.0747477
I830077J02Rik	2.72967	0.87486	-1.23862	0.00728637
Hist1h4i	55.7447	20.0853	-1.25015	3.58971e-10
Sirt5	18.3029	6.51009	-1.2517	3.39268e-08
Scrn3	10.6832	3.8124	-1.25403	4.69691e-11
Cnn3	252.951	91.0138	-1.25548	2.63015e-18
1110051M20Rik	8.52124	3.03911	-1.25607	1.75401e-12
Ctdspl	41.6458	15.0155	-1.26048	1.78998e-19
Dennd2c	0.351202	0.0943043	-1.26053	0.0469623
Gm15408	7.09027	2.39591	-1.26156	0.000301576
Gm4742	5.91457	1.76099	-1.26325	0.0140818
Tmcc2	0.330846	0.0652455	-1.26688	0.0829937
Retsat	28.8479	10.3237	-1.2669	4.67094e-17
Tlr6	5.08808	1.74579	-1.26803	3.86414e-06
Gm16754	2.28397	0.717713	-1.26867	0.0064434
Tmem2	1.06847	0.345463	-1.26947	0.0041452
4931406C07Rik	4.8524	1.69903	-1.27047	6.97036e-10
RP23-168F21.4	2.45753	0.651229	-1.2712	0.0416279
St14	7.71731	2.71035	-1.27243	3.65029e-09
Gm11998	9.17781	3.0203	-1.27255	0.000462519
Frmd6	16.4065	5.81973	-1.27293	1.19757e-18
Ttc3	12.2495	4.36285	-1.27358	2.14702e-21
Skp2	29.4164	10.4876	-1.27384	1.79044e-23
Necab3	6.56883	2.27901	-1.27395	2.58353e-06
C1qtnf6	3.07981	0.955251	-1.27804	0.00240251
Pros1	10.8281	3.79577	-1.27857	1.96415e-09
Syne2	2.41593	0.851486	-1.27867	2.03517e-16
Car3	15.8681	5.57171	-1.28253	2.69885e-12
Txndc15	55.438	19.4554	-1.28312	2.72831e-14
Lpcat4	105.933	37.2594	-1.28599	2.06514e-15
Chchd2	126.961	43.646	-1.28644	5.47727e-08
Lgmn	75.3912	26.7236	-1.29118	4.73099e-32
Crlf2	37.5426	12.784	-1.29252	8.52915e-07
Plxnb2	38.5861	13.5611	-1.29309	8.45619e-15
Hsd17b1	5.54066	1.7527	-1.29512	0.00508289
Dmd	0.0429256	0.00255985	-1.29827	0.0823826
Scn8a	0.0465996	0	-1.30205	0.0261779
Btbd6	15.4387	5.27366	-1.30335	7.73884e-09
Gm7658	14.8871	4.86241	-1.30389	7.15633e-05
Slc5a3	1.75167	0.588252	-1.30628	7.19016e-07
Lpar2	14.9807	5.19037	-1.30801	1.71183e-17
Ppic	10.1866	3.25528	-1.30886	0.000129252
Omg	1.68804	0.472582	-1.30914	0.0242409
Gm16299	0.770586	0.179318	-1.30978	0.0460594
Trpt1	8.17095	2.57069	-1.3101	0.000184783
Rhobtb1	1.56391	0.502316	-1.31089	9.44067e-05
Fzd9	4.34161	1.39789	-1.31246	0.0022257
Hs3st3b1	6.15177	2.05152	-1.31512	1.87724e-08
A930004D18Rik	2.59745	0.839807	-1.31694	0.00145499
Nt5e	3.45318	1.13752	-1.31994	6.0711e-07
Trgj2	820.054	271.296	-1.3201	1.25595e-06
Gm7265	0.380879	0.0538538	-1.32213	0.0571233
Pafah2	6.64472	2.23023	-1.3224	4.51177e-08
Pfkm	44.2881	15.3084	-1.32313	1.30402e-18
Ctnnbip1	6.40417	2.14531	-1.32319	2.65552e-06
Gm6377	9.75948	3.12225	-1.32348	0.000115242
Wipi1	1.29895	0.401841	-1.32384	0.0016565
4930568A12Rik	5.6203	1.73438	-1.32559	0.00183329
Gem	24.4366	8.30111	-1.32653	4.29557e-15
Gm38329	3.21866	0.482317	-1.32657	0.0799531
Abi2	33.5752	11.5268	-1.3267	2.51602e-23
Trim17	0.435738	0.0760785	-1.32848	0.0439189
Egr1	91.1116	30.9744	-1.33102	9.21452e-16
Erc1	5.87126	2.01241	-1.33191	7.74697e-21
Rhob	10.3486	3.44775	-1.33257	7.46496e-07
Slc39a8	3.49517	1.17373	-1.3327	3.67635e-10
Igkv4-63	2.29058	0	-1.3328	0.0541852
Ccdc57	2.96077	0.931563	-1.33437	0.000161064
Map4k5	3.60199	1.20627	-1.33537	4.57251e-11
Tmem53	0.438774	0	-1.33711	0.0354845
Samd15	0.552129	0.0824456	-1.33841	0.0884515
Slc40a1	0.261117	0.061244	-1.3387	0.0388912
Zfp937	0.481567	0.0715533	-1.33907	0.0649369
Pcdhb20	1.44274	0.420581	-1.3394	0.00396239
Gm43162	8.71918	2.82868	-1.34006	2.35064e-06
BC030499	0.51075	0.0931723	-1.34572	0.0477381
Dnah5	0.0888358	0.00890647	-1.34653	0.0154593
Galntl6	0.236162	0.047339	-1.3513	0.0784596
Wdfy1	7.96322	2.64649	-1.3519	5.88211e-13
Mcam	0.346924	0.0415545	-1.35264	0.0822435
Mtx2	28.3415	9.41023	-1.35288	1.29596e-13
Ttc28	5.0357	1.67943	-1.35459	4.36731e-14
Atp7b	0.391526	0.0967543	-1.35499	0.0376282
Tbc1d19	15.7836	5.13184	-1.35757	4.76847e-08
Gm21092	1.87458	0.34325	-1.35881	0.0542125
Tjp2	5.16938	1.68197	-1.35964	8.98238e-07
Gm14295	0.949165	0.222105	-1.35966	0.0267757
Slc35e4	2.06961	0.549233	-1.3601	0.0184465
Plekha5	11.6014	3.89013	-1.36057	1.6298e-25
Atp4a	0.535025	0.112586	-1.3618	0.0634875
Rhpn2	0.289102	0.0556744	-1.36257	0.0682377
Gm12758	1.10289	0.31549	-1.36318	0.00368387
Tsen34	19.6535	6.47166	-1.36554	1.4426e-12
Tmem17	0.542112	0	-1.36718	0.0399089
Celsr3	0.0815668	0.0064893	-1.36753	0.080567
4930539E08Rik	0.879719	0.232471	-1.36967	0.00868468
Inafm2	30.965	10.2988	-1.37112	8.161e-23
Gprc5a	0.37633	0	-1.37446	0.0408064
Rab36	1.09381	0.325523	-1.3749	0.00291667
Pcbp4	13.3377	4.33477	-1.37505	2.02539e-09
2005-09-01	0.792346	0.156849	-1.37776	0.0987096
Cep170b	26.3971	8.55933	-1.37811	5.22645e-09
Foxj2	23.8982	7.88305	-1.37875	5.20649e-20
St8sia4	11.5062	3.80618	-1.38001	1.42983e-22
Ubtd2	13.2713	4.19621	-1.38059	7.32529e-06
Olfr661	0.224282	0	-1.38061	0.0563127
Tmem132a	2.52652	0.755582	-1.38324	0.000244063
Cpm	21.1543	6.98011	-1.38358	5.19524e-27
Hck	17.2865	5.62966	-1.38413	9.47345e-11
Mttp	2.27892	0.717973	-1.38427	4.10801e-06
Camk1d	15.1202	4.9327	-1.38732	1.51933e-17
Pigp	22.1254	7.0496	-1.3878	2.49548e-09
Lima1	0.64763	0.170379	-1.38857	0.00903967
Car9	4.84345	1.45304	-1.38914	0.000222871
Nlgn2	1.50208	0.440277	-1.39008	0.000377855
St3gal6	44.876	14.638	-1.39473	8.23261e-23
Garem2	1.13262	0.296428	-1.39532	0.0249045
Smurf1	13.4197	4.37309	-1.39599	8.83454e-19
Fam195a	174.483	57.1563	-1.39637	4.54066e-19
Spata32	0.781657	0	-1.39801	0.0429222
Pik3r3	1.3782	0.402849	-1.39928	0.000588174
Pkn3	5.22687	1.63327	-1.39941	2.36221e-06
9430020K01Rik	22.6548	7.42078	-1.40011	5.33607e-23
Gm15482	0.193607	0	-1.40196	0.0519247
Kynu	1.40232	0.393991	-1.40339	0.00274811
Lrrc36	0.386868	0	-1.40407	0.047187
Efna5	0.236327	0	-1.40568	0.0486045
Ccdc28a	9.66066	3.0243	-1.40593	7.14661e-09
Gm29650	1.35705	0.105499	-1.40687	0.0828057
E2f6	102.999	33.4452	-1.41088	1.99348e-34
Kcnk3	0.272632	0.0196883	-1.41203	0.041072
Shisa7	0.151669	0.0100529	-1.41393	0.083453
Il1rap	4.41443	1.37927	-1.41405	2.95184e-10
8430408G22Rik	0.798223	0.057644	-1.41461	0.0627731
Tmem159	1.18607	0.232147	-1.41519	0.0234239
Nek6	10.8519	3.48294	-1.41555	3.83429e-13
Cth	151.048	49.0155	-1.41596	1.09489e-41
Igf1	0.59081	0.161091	-1.41717	0.000602657
Marcks	6.23499	1.91485	-1.41781	1.48607e-07
C230012O17Rik	0.211932	0	-1.4192	0.0460594
BC022687	1.76754	0.436207	-1.41923	0.0111229
Rhbdd1	18.8923	6.10251	-1.42076	1.58401e-31
Slc6a13	0.40639	0.0209804	-1.42082	0.0267882
Wasf1	1.60565	0.441056	-1.42095	0.00548023
Asph	1.04744	0.321947	-1.42374	7.82921e-07
Gm33366	0.217263	0	-1.42484	0.0335968
Serinc5	12.3174	3.88506	-1.42939	1.09072e-13
Tspan3	29.9149	9.56744	-1.43031	1.13533e-23
Aim1l	3.25081	1.01493	-1.43038	3.522e-09
Cbr3	1.70398	0.35205	-1.43171	0.0733727
Gm31108	2.12226	0.508029	-1.43805	0.0123348
Lmbr1	2.96211	0.892591	-1.43928	1.34313e-06
H60b	3.36918	0.877538	-1.44109	0.00571962
Pja1	13.5801	4.24457	-1.44185	1.70609e-14
Nradd	5.35126	1.59319	-1.44202	4.31514e-05
Slc2a5	0.429831	0.0639295	-1.44208	0.0719163
Slc15a3	24.2161	7.61545	-1.44333	1.19438e-18
Arhgef12	13.3777	4.25354	-1.44351	1.10166e-31
Ctnnal1	2.99317	0.9155	-1.44497	3.65287e-09
Mtx3	5.8064	1.79092	-1.44659	1.81089e-12
Mcu	4.652	1.42447	-1.44664	1.10453e-10
4930458D05Rik	3.1391	0.893573	-1.44997	3.22086e-05
Smim13	23.0529	7.24736	-1.45768	2.43496e-28
Elfn2	0.178902	0	-1.45787	0.0222828
B130046B21Rik	2.94739	0.806318	-1.45831	0.000840648
Gm32742	8.47155	2.62338	-1.46191	4.76339e-14
Clip2	4.06278	1.20567	-1.4733	4.17417e-08
Nyx	0.291625	0.0408573	-1.47489	0.0528694
4930520O04Rik	9.68548	2.93652	-1.47857	1.2069e-12
Hoxb5	14.6948	4.45085	-1.47906	3.12507e-11
Tnks1bp1	2.34085	0.683895	-1.4802	1.25595e-06
Spata33	0.560752	0.115267	-1.48043	0.0384148
Eif5a2	14.1766	4.28065	-1.48278	1.61218e-13
Zic5	0.222167	0.0160116	-1.48346	0.0588086
2210408F21Rik	2.25774	0.584724	-1.48656	0.00578037
2410018L13Rik	0.270012	0.014781	-1.48759	0.0347806
Mdm4-ps	0.551442	0.115796	-1.4882	0.0217659
Specc1	1.13497	0.336405	-1.48872	9.53464e-07
Msrb2	12.1653	3.48871	-1.48905	2.7541e-07
Arhgap39	6.04793	1.82457	-1.49381	1.17655e-12
Lmna	1.52034	0.414411	-1.49477	0.000635629
Snx10	9.74606	2.94176	-1.49546	4.15399e-18
Fndc3a	25.074	7.66111	-1.49629	1.00808e-37
Gm12205	1.88235	0.10596	-1.49681	0.0343772
Lamp3	0.338485	0.0234163	-1.49726	0.027573
Nbea	0.0369696	0.00249611	-1.4979	0.0622736
Pld6	0.664229	0.0445537	-1.50037	0.0614281
1700025G04Rik	9.25384	2.80408	-1.50214	3.20616e-24
Gpt2	67.5408	20.5983	-1.50546	2.54954e-43
Spef2	2.59473	0.745139	-1.50757	1.68864e-08
Chd7	11.745	3.51839	-1.51013	4.67383e-20
Tspoap1	3.55368	1.01948	-1.51174	2.41425e-07
Ighj4	102.668	25.9484	-1.51302	0.00160271
Gm20485	13.5332	3.27594	-1.51351	0.00202629
Gabarapl1	81.0105	24.4535	-1.5139	2.63932e-29
Flt3	1.78795	0.494566	-1.5141	1.19382e-05
Abhd6	6.74021	1.87891	-1.51465	3.28897e-06
Prlr	0.0732713	0.0043511	-1.51494	0.0386481
Igkv1-88	5.62952	0.953472	-1.51727	0.0197973
Map7	7.14223	2.10753	-1.52315	1.51245e-21
Gm27197	2.35093	0	-1.52731	0.00128477
Clec2i	32.9593	9.63158	-1.53041	7.49947e-15
Ninl	2.6589	0.74807	-1.53094	5.28489e-07
Trib3	103.211	30.4403	-1.53245	3.1375e-18
Rhoq	8.22886	2.37666	-1.53259	6.4903e-10
Zdhhc1	7.80604	2.27703	-1.53276	5.69058e-11
Oxnad1	22.4602	6.68296	-1.53284	1.09601e-29
Plekhh1	0.264377	0.0397256	-1.53497	0.0413881
D5Ertd605e	24.712	7.04154	-1.5357	4.38943e-10
Pecr	36.3334	10.6695	-1.5389	4.9467e-19
Dnajb14	2.73017	0.774755	-1.53967	1.42076e-09
Reep1	0.946397	0.205324	-1.54341	0.00590847
Sall2	2.80228	0.782694	-1.54787	6.80488e-07
Faxc	0.113423	0	-1.54862	0.0255759
Dact3	2.19115	0.557918	-1.54968	0.0011494
Esr1	0.52657	0.133336	-1.54975	3.64648e-05
Carmil1	0.241206	0.0403821	-1.55091	0.0118541
Clstn1	95.0827	27.6594	-1.55147	4.69899e-18
Ovgp1	2.97596	0.773083	-1.55336	5.20708e-05
Selenon	2.59461	0.682155	-1.55517	3.10801e-05
Plau	4.56108	1.24293	-1.55605	3.54144e-05
Celsr1	4.68922	1.32892	-1.55792	5.48783e-15
Stau2	33.3571	9.73763	-1.55816	2.83853e-31
Jag1	0.520934	0.0990778	-1.55981	0.0104413
Rnf128	0.330445	0.0175887	-1.56154	0.0498825
Neurl2	6.198	1.58187	-1.56185	0.000832126
Aldh3b1	6.23138	1.66295	-1.5661	2.80992e-05
Tle3	243.546	69.2619	-1.56668	1.53316e-13
Klhl10	1.89592	0.412095	-1.56731	0.00436802
Gm42815	0.794323	0.0454023	-1.57017	0.025383
D630039A03Rik	5.41516	1.4587	-1.57054	2.79695e-05
Pcdhb18	2.28098	0.566824	-1.57488	0.000112266
March8	3.84901	1.08692	-1.57523	6.24336e-11
Tcf7l2	15.8844	4.53783	-1.58361	1.88195e-24
Nucb2	11.9892	3.24587	-1.58422	4.19876e-09
4833422C13Rik	0.586943	0.112804	-1.58745	0.00622416
Spef1	3.69161	0.958809	-1.58873	1.06347e-06
Gm38245	0.49013	0.0232457	-1.58888	0.0307407
Colq	14.7467	4.14635	-1.59772	6.96667e-21
Krt10	1.50498	0.286806	-1.60236	0.00135698
Slc15a2	2.73554	0.700422	-1.60554	6.35687e-07
Dntt	38.1686	10.6217	-1.60661	8.83903e-22
Fbxo47	1.1807	0.206845	-1.60826	0.0120939
Chsy3	0.369835	0	-1.60993	0.0242145
Nol4l	0.68176	0.157449	-1.61021	0.00041545
Sec14l2	0.53434	0.0761414	-1.61155	0.0391118
Fam188b	0.231344	0	-1.61242	0.0237591
Plpp5	29.4239	8.22646	-1.61269	6.87024e-26
Lor	0.624057	0	-1.61787	0.0184942
Apobec4	3.99831	0.898428	-1.61922	0.00150523
Gm17229	0.371406	0	-1.62373	0.0154738
Gm26810	2.30891	0.434221	-1.62638	0.00951688
Gm43314	3.7818	0.92056	-1.62983	0.000224426
Gm16510	20.4432	4.60191	-1.63105	0.00168545
Shroom2	0.136415	0	-1.63152	0.0055028
Iqcf5	5.30081	0.937366	-1.63704	0.0250673
Ift74	4.93532	1.24083	-1.63719	2.08993e-06
4931431B13Rik	0.731161	0	-1.6385	0.00975866
Gucy1a2	0.162759	0	-1.64112	0.0218425
Gm7278	8.5307	2.15554	-1.64234	1.71186e-06
Gm20707	7.23946	1.78612	-1.64275	2.06005e-07
Inca1	2.00438	0.339216	-1.64454	0.0091176
Gm28703	0.945694	0	-1.64703	0.0213158
Snx22	1.17854	0.207712	-1.64812	0.00184396
P2ry13	11.0251	2.91814	-1.6492	2.23653e-11
Dock5	2.57891	0.686525	-1.64967	9.44377e-13
Gm26812	11.3012	2.68119	-1.65233	6.47334e-05
D430036J16Rik	0.491359	0	-1.65352	0.0166673
Ceacam9	0.999492	0.0473007	-1.65637	0.0336478
Gja1	10.6185	2.86644	-1.65985	8.47477e-19
1700029J07Rik	2.11258	0.483797	-1.66279	0.000464619
Sntb1	16.2808	4.34027	-1.66343	9.91247e-17
2003-09-01	0.820021	0.154078	-1.66705	0.00371767
Hoxc6	0.514639	0.025302	-1.66822	0.0364292
Pam	3.58323	0.950351	-1.66832	1.35731e-15
Ccdc116	3.64931	0.925486	-1.66978	5.01602e-08
Bank1	27.7224	7.48696	-1.67081	3.67135e-41
Rad9b	3.10445	0.779209	-1.6713	1.34005e-07
Agrn	2.58927	0.667007	-1.67279	5.97535e-11
Fam114a1	1.10761	0.195948	-1.67362	0.00333307
Sec24d	15.4743	4.12202	-1.67533	1.85787e-21
Gm43573	3.99059	0.595338	-1.67542	0.0170129
Itm2c	54.9956	14.7205	-1.67549	4.04846e-28
Gm26813	0.525625	0.0509567	-1.67697	0.0369207
Tgfb2	0.408735	0.061595	-1.68224	0.012146
Slc4a8	1.59095	0.3979	-1.68315	1.99278e-13
Pawr	0.788163	0.0382473	-1.68852	0.031275
Usp53	1.66095	0.406361	-1.68886	1.4397e-08
Plxdc2	0.232211	0.00877027	-1.68956	0.0217203
Rbp1	0.613227	0.0481405	-1.69365	0.0244117
2410012E07Rik	17.0959	4.39515	-1.6943	5.36305e-09
6430573F11Rik	0.216284	0.0104496	-1.6952	0.0161678
Nr1h5	0.713631	0.0920852	-1.70261	0.03509
Gpr152	2.9918	0.73071	-1.703	3.17242e-07
Ang	67.0125	17.4509	-1.70326	3.7593e-28
Vash2	7.33931	1.90287	-1.70683	3.85048e-12
Usp44	3.20737	0.782733	-1.71144	1.25323e-07
Ispd	1.0309	0.169321	-1.71251	0.0147624
Gm15246	8.9418	1.93513	-1.71503	0.000837331
Pcdhb19	0.692317	0.13896	-1.71874	0.000741582
Jam2	0.227152	0.0103759	-1.7208	0.0196221
Pcdhb16	5.10337	1.29066	-1.72299	7.0065e-13
Eif2s3y	20.0786	4.91024	-1.72477	5.69492e-10
Nxph4	8.43441	2.05391	-1.72958	1.20627e-06
D930048G16Rik	0.729766	0.053775	-1.7323	0.0401074
Cd38	70.1207	17.9744	-1.73323	3.19045e-28
Hlcs	10.3436	2.6102	-1.73419	1.24979e-20
Heyl	0.37206	0.0261066	-1.73505	0.0242106
Jag2	1.89584	0.412104	-1.73536	0.00034415
Tanc2	0.773276	0.183947	-1.73547	5.88572e-08
Tppp3	0.634802	0	-1.73635	0.0151801
G430095P16Rik	16.8582	3.83847	-1.73636	9.30189e-07
Ehbp1	0.424941	0.0622337	-1.73648	0.00867355
Acvr1	3.8168	0.929224	-1.73779	7.73608e-09
Zfp991	0.437773	0	-1.7394	0.00197462
Trpa1	0.319419	0	-1.73973	0.00293549
Pdilt	0.528448	0	-1.74067	0.011703
Gm15654	7.12301	0.889587	-1.7422	0.0176014
Mlh3	13.5208	3.41495	-1.74548	1.10544e-25
Hoxb7	3.09012	0.576773	-1.7482	0.000497085
Map9	12.4547	3.13225	-1.75128	2.41092e-26
Alkbh2	18.7546	4.56563	-1.75284	3.18425e-10
Gm15728	0.818671	0.129538	-1.7563	0.00671074
Mycl	1.45893	0.297421	-1.7564	0.000161912
Pcdhb17	3.18919	0.752564	-1.75786	2.77531e-09
Slc2a3	12.4131	3.05937	-1.76063	3.15064e-16
Nptxr	8.45949	2.11051	-1.76279	9.06849e-15
Copz2	1.40005	0.224634	-1.76441	0.0118541
9130008F23Rik	2.23215	0.39636	-1.76449	0.00111608
Gm15873	2.02984	0.17592	-1.76604	0.0219873
Aldh7a1	2.44014	0.5638	-1.77081	1.87615e-08
Stat5a	17.9775	4.46675	-1.77222	1.12772e-26
Pdgfa	0.798653	0.0837292	-1.77254	0.0158806
Gm6651	39.6374	8.71179	-1.77494	4.0151e-05
Plekha1	11.8303	2.89879	-1.77674	1.1986e-19
Zswim5	0.331985	0.0337864	-1.77874	0.0279
Thnsl1	3.41729	0.794213	-1.78009	2.21262e-07
Zfp992	2.91914	0.662439	-1.78084	1.1436e-08
Ankrd34a	1.4198	0.19542	-1.78269	0.0162757
Plxnd1	19.2903	4.64417	-1.79664	1.28479e-16
Pfn4	0.48489	0.0534178	-1.7985	0.0141095
Bdnf	0.209092	0	-1.8025	0.0111836
Olfr977-ps1	3.20403	0.489169	-1.80293	0.00512332
Elovl3	1.4021	0.134019	-1.80395	0.0275622
Fam161a	0.403153	0.029042	-1.80451	0.0179918
Slc35f3	0.825278	0.0527737	-1.80802	0.0078821
Dtx4	19.1283	4.6534	-1.80945	5.24306e-34
Wdr34	42.6177	10.271	-1.8166	7.02206e-25
Thbd	54.8856	13.3731	-1.81866	1.76936e-44
Foxo6	1.35876	0.22402	-1.82019	0.00690301
Kcnf1	0.276115	0	-1.82355	0.0102665
B230118H07Rik	0.418671	0.0324569	-1.82636	0.0287107
Hlx	52.9284	12.4558	-1.82795	1.37858e-17
Mmp13	0.910256	0.0933494	-1.83096	0.0124506
Gm8609	1.2872	0	-1.83201	0.00485479
Fcgr1	1.6543	0.287955	-1.83481	0.00183189
Phlda3	14.188	3.20193	-1.83896	4.80987e-10
Slc25a23	55.2148	13.2458	-1.83919	1.73322e-44
Rnd1	0.961773	0.144676	-1.84068	0.0102121
Reep6	39.149	9.32484	-1.84154	3.2355e-24
Mpzl1	0.896662	0.138078	-1.84753	0.0037138
Sim1	0.221811	0.016822	-1.84817	0.0181401
Plscr4	18.3335	4.33658	-1.85378	8.1374e-26
RP24-271G1.1	1.94413	0	-1.85764	0.00500483
Sobp	0.374123	0.0403875	-1.85858	0.0219497
Sema3c	0.190032	0	-1.86063	0.00896304
Errfi1	4.84083	1.08507	-1.86088	2.6589e-10
Lhfpl1	40.7793	9.33139	-1.86771	2.92117e-20
Lrrc51	6.92166	1.33762	-1.86957	1.75259e-05
Gp9	1.82048	0	-1.87066	0.000506538
Nphp1	7.32805	1.59297	-1.87158	8.85101e-12
Skida1	2.00497	0.408615	-1.87424	3.43882e-07
Coprs	4.30073	0.937451	-1.8751	1.124e-06
Epm2a	0.469474	0.0238152	-1.8786	0.0197054
Lysmd2	24.3056	5.45746	-1.88385	1.0426e-15
Nectin1	9.7239	2.19478	-1.88561	4.85241e-18
Chrm4	27.4412	6.19051	-1.89145	1.49248e-14
Gspt2	0.374597	0	-1.89219	0.00778836
Map2	3.08071	0.689193	-1.89266	2.11249e-25
Slc7a7	5.44658	1.16669	-1.89355	6.05528e-14
Nfia	12.3355	2.82512	-1.89502	3.97152e-35
Vcan	0.295935	0.0457351	-1.89674	0.000436958
Tuft1	5.22574	1.10002	-1.89702	7.75861e-10
Ostn	0.942716	0	-1.90039	0.00781448
Lrp12	8.8476	1.96475	-1.90464	1.70409e-18
Fhl1	25.2839	5.69315	-1.91206	1.27396e-35
Rab11fip4os1	1.24476	0.157822	-1.91234	0.00704304
Cdyl	32.9924	7.50597	-1.91685	1.08091e-52
Crybg3	2.93905	0.63762	-1.91777	1.39284e-12
Samd4	0.177601	0	-1.92417	0.00313846
Spry4	19.2263	4.27604	-1.92503	2.40208e-24
Dusp9	5.54474	1.14339	-1.92746	1.02492e-09
2008-09-01	4.617	0.983682	-1.92925	8.99109e-15
Hoxb6	30.0732	6.57986	-1.9321	7.7612e-23
Nrip1	9.14696	2.02733	-1.93745	7.80411e-46
Lrfn1	10.4673	2.28258	-1.93855	1.92529e-14
Fam228b	0.707058	0.0749149	-1.94087	0.00686186
Zbtb32	90.406	19.8794	-1.94156	1.23835e-22
Sgtb	1.15861	0.142617	-1.94601	0.00270023
Gm11223	110.846	23.8454	-1.94699	1.49395e-19
Lmln	2.88177	0.588555	-1.95244	1.13082e-10
Tmcc3	1.58146	0.302916	-1.95335	4.73875e-07
Dmwd	58.1232	12.5388	-1.95399	1.52349e-20
Shisa3	0.357263	0.0164663	-1.95409	0.0103537
Gm11772	4.66725	0.250908	-1.95617	0.00903418
Kdm5d	8.95538	1.91661	-1.96036	1.74433e-21
2210013O21Rik	25.6316	5.27063	-1.96048	2.01305e-14
Arhgap5	2.98966	0.595534	-1.96361	3.35123e-10
Olfr1029	0.375082	0	-1.96685	0.0059433
Stc2	38.684	8.52292	-1.96727	4.62526e-52
Abhd5	4.11418	0.853783	-1.96729	8.36335e-14
Esx1	7.30355	1.48616	-1.96736	3.54514e-09
1700048O20Rik	11.9215	2.39089	-1.97694	2.39346e-13
Nlrp3	0.93944	0.112268	-1.97732	0.000130005
Hbb-y	2.35754	0	-1.98096	0.00536595
Pih1d2	1.92329	0.282582	-1.98544	0.000342272
Gm12778	8.24424	0.871003	-1.98579	0.00744598
Trps1	3.92985	0.82971	-1.9866	1.09601e-29
Nhsl1	0.54963	0.0836009	-1.98826	8.4847e-05
Ppfibp1	3.79699	0.799269	-1.98941	3.9119e-21
Sall3	0.237195	0	-1.99042	0.000649894
Hic1	0.839362	0.095143	-1.99312	0.00239969
Des	0.443412	0.0177788	-2.00042	0.0118002
Alcam	1.03751	0.180464	-2.00261	6.25947e-06
Ckb	19.7026	3.90961	-2.00414	1.07073e-10
Plekhg1	0.759326	0.122144	-2.0065	2.584e-05
P2rx7	1.79269	0.335727	-2.00839	9.95359e-08
9330182L06Rik	4.01972	0.825693	-2.00868	9.20484e-18
Stom	13.3861	2.70793	-2.01694	8.75745e-19
1700003F12Rik	5.49833	0.850011	-2.01713	0.000277479
Slc45a3	0.418394	0	-2.02778	0.0045629
Il7	0.668068	0.0834791	-2.029	0.000484928
Gm11451	13.2352	2.26064	-2.03354	1.83985e-06
Rhbdl3	0.851488	0.118871	-2.03632	0.000889966
C130046K22Rik	3.14809	0.163678	-2.04306	0.00291108
Acer3	4.4319	0.893685	-2.06104	1.57826e-25
Sh3pxd2b	0.377956	0.0394485	-2.07489	0.000849216
Jhy	0.490575	0	-2.08373	0.00270497
Lrp4	0.209733	0.0127078	-2.08394	0.00869774
Mt3	2.10501	0.125219	-2.08619	0.0113447
Mboat1	15.2863	2.86846	-2.08939	1.70886e-15
Rnase9	33.6672	6.51429	-2.09013	1.18791e-19
Igkv15-103	4.17205	0	-2.0923	0.00270249
Tesc	5.54341	0.891618	-2.09958	1.71483e-06
Fndc4	0.621465	0.0219617	-2.11176	0.00563926
Spint2	15.915	3.09494	-2.11348	8.99787e-32
Cln3	13.0066	2.5089	-2.11557	9.30211e-29
Ttc26	4.26059	0.772262	-2.12052	8.08798e-14
Ighv1-58	8.61421	0.669063	-2.12286	0.00262679
Mapk8ip1	1.1021	0.139921	-2.12944	0.000392128
Tmeff2	0.31746	0.0190351	-2.14028	0.0116109
Mmp23	2.1819	0.275243	-2.14168	0.000134369
Slc35d3	1.04983	0.0760968	-2.14582	0.00294046
Aldh3a1	0.850924	0	-2.14733	0.00211451
Phldb1	1.3518	0.217362	-2.14868	1.95794e-06
Gm27605	16.2386	0.93874	-2.1644	0.0104723
Fbp1	15.802	2.82747	-2.16537	3.29015e-20
Capn5	3.84685	0.687422	-2.16806	1.39284e-12
9530077C05Rik	28.2633	5.28719	-2.17709	5.11497e-41
Syt1	0.206847	0	-2.18615	0.00225614
A830082K12Rik	0.367596	0.0330334	-2.19117	0.00159368
Vipr2	3.17441	0.517368	-2.19302	2.15037e-12
Ift81	1.04501	0.140066	-2.19514	1.09038e-05
Dmpk	7.35233	1.23946	-2.19522	2.42811e-13
Gm8251	1.14201	0.152666	-2.19689	1.57525e-05
Tmtc1	0.342091	0.0311117	-2.19876	0.00244059
Klf4	3.66853	0.574645	-2.20167	1.42398e-08
Gm2539	0.641477	0.0213641	-2.2051	0.00651208
Acvr2a	5.57336	0.935256	-2.20867	1.70833e-14
Glis2	3.77162	0.640719	-2.2087	1.20063e-10
Plagl1	0.852386	0.100908	-2.21013	2.52813e-05
Gtpbp10	3.04422	0.506274	-2.21314	2.5424e-14
Dmrta2	13.0534	2.11643	-2.21882	6.10484e-11
Gm45456	23.0093	2.55514	-2.22636	0.00016858
Gm26688	1.35098	0.0388567	-2.22949	0.00602156
Ddx3y	16.8771	2.89527	-2.2387	6.9834e-21
Colec12	20.064	3.56374	-2.23957	4.28494e-26
Zfp964	0.496593	0.0343457	-2.24112	0.00151832
Spinkl	4.17417	0.225098	-2.24583	0.00730991
Tacc2	4.61959	0.818932	-2.24767	3.94944e-33
Hoxb9	0.703164	0	-2.24809	0.00168804
Itgb5	0.904032	0.0612579	-2.25889	0.00134962
Ero1l	79.31	13.9814	-2.2592	2.38186e-46
Hacd1	23.6688	4.0774	-2.26468	3.33596e-29
Coro6	1.21818	0.116563	-2.26842	0.000530575
Clec4a3	3.82621	0.389215	-2.27278	6.74509e-05
Olfr221	0.583323	0	-2.28225	0.00146602
Ociad2	1.33989	0.106556	-2.28709	0.000719459
Tbx15	0.645853	0.0371518	-2.28791	0.00562003
Gm13707	3.5332	0.130468	-2.2902	0.0040571
Ccnd1	48.5543	8.31118	-2.2916	1.69144e-32
Neto2	14.1211	2.38687	-2.29325	8.57672e-35
Fmn2	2.9115	0.252467	-2.29708	0.000671821
Lrp5	12.3497	2.09343	-2.30469	2.63426e-28
Ppp2r3a	1.41752	0.212849	-2.33462	5.67432e-12
Mypn	0.346894	0	-2.3376	0.00108159
Gm38391	0.547312	0.0192383	-2.33846	0.00387821
Dusp18	0.974205	0.0983315	-2.34809	0.000222871
Ncam2	1.21652	0.159607	-2.3499	5.09988e-06
Six1	0.446626	0	-2.35401	0.00082022
Abcg2	2.32973	0.3231	-2.35532	1.42771e-13
Top1mt	13.7308	2.14152	-2.35614	4.34719e-15
Chn1	0.375946	0	-2.35748	0.000822752
Ralgps2	6.1208	0.969263	-2.36396	4.15178e-26
Fa2h	0.908647	0.0520483	-2.36555	0.00374717
Lgr4	7.62596	1.2163	-2.36731	7.48852e-23
Kcna5	0.898059	0	-2.38177	3.87854e-05
Ppm1e	17.6731	2.85877	-2.38464	7.26004e-46
Gm19196	3.55605	0	-2.38508	0.000710197
Pcyt1b	6.59386	1.02067	-2.39403	1.38491e-24
Fnip2	0.500894	0.041267	-2.40298	7.31049e-05
Wdfy3	5.57119	0.862501	-2.41533	4.52644e-38
H19	2.25966	0.25316	-2.41794	4.79077e-05
Pank1	8.91272	1.35063	-2.42418	9.19986e-22
Aco1	65.9505	10.5129	-2.42442	1.0132e-91
Frmpd1	0.38258	0	-2.42754	0.000758375
Daam1	4.48139	0.629554	-2.4294	1.61546e-15
Podxl	0.440776	0.0111019	-2.43245	0.00285007
Fes	11.0805	1.67201	-2.43332	7.34384e-23
D630045J12Rik	19.5064	3.00937	-2.43795	4.21908e-45
Celsr2	1.94985	0.283929	-2.43865	2.58786e-17
Rap2a	7.57236	1.10978	-2.44298	1.62048e-20
Snhg18	1.63152	0.0526787	-2.44671	0.00221898
Ctbp2	0.744299	0.0606416	-2.4597	8.90106e-05
Ccl9	4.70176	0.58974	-2.45991	4.10126e-09
Igkv9-124	11.9956	0.945095	-2.46159	0.000122572
Gm19708	4.12466	0	-2.47565	0.000571299
Kcnh7	0.154743	0	-2.4758	0.000134789
Fhod3	1.11209	0.0917148	-2.49217	1.33343e-07
Smpdl3b	9.96537	1.32022	-2.49337	6.1028e-13
Kdm5b	4.69443	0.690523	-2.49638	6.14374e-36
Tubg2	14.2389	1.98293	-2.49676	3.15064e-16
Evi5	3.01885	0.405947	-2.50818	1.44856e-12
Adm	1.60313	0.0376327	-2.52716	0.00133711
Gmpr	2.62072	0.217089	-2.52966	7.7979e-05
Dst	0.107364	0.00810637	-2.5358	6.57167e-05
Txlnb	0.80231	0.0585172	-2.54163	0.000147416
Rbm47	0.863892	0.0761385	-2.55061	9.09981e-07
Tns2	1.06775	0.0858892	-2.55439	2.50453e-05
Gm4353	3.44401	0.260535	-2.56227	1.8782e-06
Numbl	6.01514	0.832122	-2.56335	6.28735e-31
Spsb4	0.69513	0.0135877	-2.56762	0.000284245
Gpr141	0.755914	0	-2.57624	9.76718e-05
Gm4117	0.122551	0.010836	-2.58957	3.20908e-06
Calr3	6.37668	0.756992	-2.59117	9.69526e-11
Gpr45	1.41654	0.164703	-2.59463	2.58854e-08
Bmpr1a	16.9575	2.30122	-2.59746	1.84906e-43
Hbb-bh1	51.4432	6.79515	-2.59917	2.71695e-18
Gm11755	7.60854	0.586098	-2.60449	3.52756e-07
Hdac9	3.02395	0.400951	-2.60674	5.0178e-36
Mtss1l	1.85246	0.189527	-2.60787	5.507e-09
Pcdhb14	0.351682	0.00900293	-2.6098	0.000590618
Cadm2	0.236847	0	-2.61158	0.000246549
Pkp2	1.73797	0.191032	-2.61346	2.7742e-08
Rab32	18.5673	2.35477	-2.6215	4.87319e-27
Six5	10.1412	1.27807	-2.64044	8.77804e-18
Pter	12.5026	1.65364	-2.64676	4.27154e-38
Ttc8	2.43138	0.212128	-2.64909	1.67125e-06
Adgrl2	46.6338	6.34052	-2.65422	4.87736e-118
Htr1b	1.47623	0.116661	-2.65758	1.842e-08
Cited1	26.8507	3.4912	-2.65982	1.34659e-28
Tbkbp1	15.1845	1.80805	-2.66556	2.37711e-16
St5	16.266	2.13181	-2.67262	5.9963e-48
Bcar1	0.562164	0	-2.68623	0.000111917
Wfdc13	2.30473	0	-2.68955	0.000215197
Ache	1.33214	0.0865823	-2.69112	1.94523e-07
Blvrb	61.3619	7.85937	-2.70461	4.2193e-48
Uty	4.03986	0.493892	-2.70582	5.22859e-28
Slc16a3	17.1927	2.14039	-2.70721	1.27282e-31
Bend4	5.69847	0.703642	-2.70982	4.77423e-33
Rnase4	245.742	31.5243	-2.71971	1.21245e-83
Nckap1	7.56571	0.882978	-2.72751	6.29406e-23
Tmem255a	6.44965	0.752009	-2.74231	1.12589e-23
Gm45774	1.78438	0.113164	-2.74832	9.14284e-05
Adcy9	2.81283	0.266263	-2.74998	1.15892e-12
Abcb4	3.48581	0.408366	-2.75073	3.26466e-25
Slc7a4	1.54374	0.0991817	-2.76396	8.07603e-06
Gm16181	11.7053	0.874769	-2.77808	1.95715e-06
Asap2	10.1934	1.17377	-2.78424	2.05777e-31
Dnhd1	1.35106	0.146943	-2.80202	2.54471e-17
Slc7a3	60.3395	7.27823	-2.8078	8.25555e-90
Mt1	3310.2	389.694	-2.81935	4.89153e-60
Prkar2a	69.512	8.29625	-2.82739	2.21352e-88
A730035I17Rik	5.2976	0.453347	-2.82917	7.66934e-14
Rbm11	1.03279	0	-2.83304	0.000101296
Tsku	1.67556	0.0894069	-2.83635	6.79667e-05
Aldoc	29.5785	3.41174	-2.84536	5.04605e-42
Snx24	7.21865	0.671231	-2.85329	2.68989e-12
Tcrg-C4	642.217	74.8941	-2.85371	1.056e-84
Dsel	1.17166	0.070464	-2.85487	8.67677e-08
Cenpv	47.6259	5.27789	-2.86313	3.40787e-37
Fkbp11	53.8992	5.8652	-2.87507	2.1949e-25
Zfp449	0.891643	0	-2.87837	3.30319e-05
Trgj4	490.571	47.087	-2.89768	3.0483e-14
Fbln5	1.04782	0.0676865	-2.89803	2.07693e-06
Zc3h12b	3.34069	0.333013	-2.90148	2.3266e-21
Isl2	1.80094	0.0582164	-2.91753	0.000437957
Irx5	5.98909	0.58251	-2.93342	7.43844e-14
Mrc1	9.95649	1.03672	-2.94712	7.39814e-40
Dmrta2os	7.05038	0.335177	-2.96559	2.54591e-06
Dcbld2	3.06135	0.278663	-2.977	4.03356e-23
Sdc1	25.8751	2.6805	-2.98895	2.26557e-49
Cebpb	13.7437	1.186	-2.99232	9.14981e-14
Arhgap23	3.58278	0.302863	-2.99467	3.60669e-16
Cldn12	18.716	1.94022	-2.99484	2.03147e-57
Arl6	10.796	0.94579	-2.99666	5.09151e-19
Dip2c	9.27362	0.9616	-2.99943	1.24809e-55
Fbxo17	3.92021	0.27875	-3.00338	1.22504e-09
Hnrnpll	4.7567	0.452898	-3.00391	1.95412e-30
Pcdh17	0.396829	0.00701877	-3.02715	0.000240746
Apbb2	6.91308	0.684331	-3.02895	2.73483e-42
Ankrd63	0.889977	0.0286377	-3.0356	0.000161761
Hmx3	2.14346	0	-3.03959	3.69207e-05
Svip	3.10426	0.217469	-3.04092	4.38685e-12
Praf2	41.8733	4.03377	-3.04289	7.6902e-49
Lhx2	1.78716	0.0633769	-3.04765	7.67794e-09
Bbs7	2.82302	0.245921	-3.05799	1.97594e-13
Poglut1	39.1527	3.80837	-3.06334	3.53571e-61
RP23-324E2.10	5.94463	0.394046	-3.06915	1.18372e-15
Fzd7	15.2726	1.49395	-3.07164	2.15214e-48
Ndst3	0.363368	0	-3.09126	2.5543e-05
Pdgfc	0.758481	0.0131149	-3.10537	0.000178067
Chst7	1.7955	0	-3.11245	2.03926e-05
Itga1	1.56604	0.0959533	-3.12967	3.80018e-09
Ggh	15.9913	1.22107	-3.13255	4.24199e-19
Map1lc3a	18.6867	1.39508	-3.15268	2.29272e-18
9130024F11Rik	0.828826	0.0250947	-3.1678	0.000102969
Spin4	1.31967	0.0292006	-3.18534	5.59756e-05
Soat2	2.8799	0.11512	-3.18658	1.55929e-06
Myh7b	0.891669	0.030168	-3.20056	7.45841e-06
Gpr161	0.694891	0.0175028	-3.2012	9.96794e-05
Cmtm8	8.51378	0.668632	-3.21236	3.32265e-19
Triqk	1.21909	0.0187056	-3.217	0.000102572
Mctp1	2.71292	0.189052	-3.22816	1.40853e-18
Ptpdc1	3.22232	0.200517	-3.23064	6.76944e-12
Sost	2.51148	0.0646093	-3.23442	6.38937e-05
Ets2	29.2677	2.55171	-3.23496	7.37031e-94
Sowahc	4.28622	0.302869	-3.24368	4.10951e-17
RP23-258F9.4	10.2391	0.635385	-3.2451	1.4426e-12
Nat8l	0.81775	0.0234724	-3.25668	5.21692e-05
Dmxl2	1.34817	0.103055	-3.25686	3.23976e-16
Plcl1	1.4999	0.069852	-3.25831	1.52565e-10
Rundc3b	13.5	1.05525	-3.26822	3.98737e-39
Rbpms2	21.6744	1.75497	-3.26831	1.48168e-43
Nov	1.50524	0.023263	-3.27024	8.58707e-05
Zfp976	1.41805	0.0545927	-3.27386	1.27511e-06
Fam50b	4.31706	0.0999623	-3.27513	7.72822e-05
Kpna2	50.8956	4.26473	-3.28555	1.29472e-74
P4ha2	0.637229	0	-3.28795	8.98296e-06
Raph1	5.51581	0.453258	-3.30352	3.97873e-59
Btn1a1	1.36949	0.0339393	-3.30503	5.19599e-05
Tspan12	1.34839	0.0236426	-3.30596	7.07805e-05
Ddn	18.8917	1.45254	-3.30674	1.90486e-29
Fzd4	0.945651	0.0280648	-3.31783	3.30954e-06
Rcan2	1.41043	0.0371815	-3.32212	5.77174e-05
Rhd	5.57588	0.251167	-3.33803	6.05981e-09
Slc25a24	7.07174	0.481124	-3.33831	1.91295e-22
Dgkh	2.72275	0.123564	-3.34536	7.5639e-10
Cnksr2	0.429799	0	-3.3592	6.42168e-06
3830406C13Rik	26.1602	1.89143	-3.35969	6.34046e-37
Nkd2	18.6141	1.46759	-3.37366	2.64114e-56
Trib2	131.584	10.4006	-3.38908	1.40129e-95
Zfp516	6.37142	0.422698	-3.38975	1.83028e-24
Miga1	4.24298	0.300444	-3.41206	5.02e-42
Fam129a	10.894	0.81953	-3.41746	2.73149e-57
Ak4	11.0686	0.828446	-3.42826	1.51145e-38
Hesx1	9.77034	0.434701	-3.44883	8.37772e-11
Trpc4	1.14557	0.047685	-3.45517	1.21211e-08
Pcdhb5	1.90021	0.044289	-3.48335	7.83334e-06
Nkain1	26.0012	1.78385	-3.48994	2.09138e-27
Nid2	4.61057	0.247622	-3.507	5.41076e-18
Zfp783	7.29564	0.474436	-3.54038	1.34678e-36
Gca	13.2563	0.822094	-3.54575	4.36226e-37
Dusp14	10.954	0.63233	-3.55675	1.37064e-19
Cdkn2a	418.585	30.1629	-3.56211	1.05105e-173
Mdfi	8.2304	0.49906	-3.56326	4.02692e-20
Aif1l	1.22711	0	-3.58592	7.87168e-07
Gm43719	2.27983	0	-3.58906	1.62208e-06
Ank	48.6507	3.27224	-3.59913	3.50313e-82
Bmpr2	8.82929	0.5691	-3.6461	1.28416e-71
Ldlrad3	18.0042	1.19528	-3.64998	6.66872e-75
Armcx2	16.8285	1.03182	-3.65606	2.08157e-54
Gm10863	4.57594	0.036312	-3.6885	5.02994e-07
Hip1	14.2359	0.921602	-3.69538	1.41407e-101
Lhx1	1.26231	0	-3.69758	7.33674e-07
Fgfr2	0.558765	0	-3.69959	2.14533e-07
Map7d2	1.43792	0	-3.73107	2.41425e-07
Gpm6a	1.99686	0.0207594	-3.73603	5.769e-06
Kank2	3.40546	0.127457	-3.73769	4.70837e-15
Cd36	13.4804	0.774035	-3.74339	2.8029e-38
Kdelr3	15.195	0.783547	-3.75136	1.00969e-18
Gm5899	87.5252	4.11511	-3.75947	2.49219e-20
Fzd2	1.48952	0	-3.76927	4.77989e-07
Sox12	7.58959	0.366119	-3.77411	7.33341e-25
Sel1l3	0.783786	0	-3.78638	9.92013e-09
2700033N17Rik	8.38947	0	-3.78974	1.98203e-07
Rgs7bp	10.4589	0.587836	-3.80179	3.17751e-49
Tmem38b	8.489	0.400772	-3.80467	4.13146e-31
Cdh10	0.645419	0.00778833	-3.80849	6.25207e-06
Sirpa	5.62523	0.256335	-3.81038	6.79906e-23
Intu	2.459	0.0983771	-3.81681	8.06908e-16
Gk5	4.82652	0.242482	-3.81896	1.65467e-33
Cpq	6.09985	0.135804	-3.83441	1.8352e-10
Gm11977	5.59975	0.0952823	-3.84429	1.56992e-06
Epha2	2.77367	0.0726023	-3.86522	3.34739e-11
Tnfrsf19	23.4534	1.3007	-3.86981	1.26777e-66
Prelid3a	5.95487	0.195402	-3.89178	1.24042e-11
[truncated: 124 more rows]
