# Supplementary material for: Twins with different personalities: STAT5B—but not STAT5A—has a key role in BCR/ABL-induced leukemia
Source: Leukemia. 2019 Jan 24;33(7):1583–97. doi: 10.1038/s41375-018-0369-5 (PMC6755975; doi:10.1038/s41375-018-0369-5)
Supplement: Supplementary file 3 — Supplementary table 2 [file 41375_2018_369_MOESM3_ESM.xlsx]

## Sheet: Sheet1
symbols	MEAN-TPM Wt	MEAN-TPM Stat5b-ko	log2FoldChange	padj
Zfp462	0.0585868	22.2053	7.66678	3.12467e-70
Cdhr2	0.352828	114.407	7.61165	5.64172e-151
Hs3st2	0.133743	73.4148	7.57716	1.19172e-54
Scn4b	0.628604	166.729	7.5275	1.58793e-201
Xist	1.86102	401.205	7.52455	0
Gm45836	0.43291	92.9843	7.26948	3.54117e-204
Grb7	0.864748	154.101	6.91344	2.26209e-150
Fat1	0.0288426	5.63251	6.62154	3.14658e-42
Plch1	0.0522786	13.0604	6.61804	1.2969e-48
Usp43	0.0831776	20.8875	6.53861	1.01202e-40
Tspan6	0.244932	44.659	6.52251	1.15545e-44
Lhfpl2	0	4.24249	6.42938	9.644e-16
Oaf	0.0237018	18.2501	6.3704	2.14185e-14
Gng12	0.673744	63.2691	6.19653	1.55555e-179
Mgll	0.0212122	10.1956	6.03921	5.40875e-16
Tenm4	0	1.70758	5.85826	5.73193e-16
Pde5a	0.0532118	5.08143	5.77971	3.79534e-35
Sytl4	0	4.50123	5.77197	2.33734e-13
Pctp	0.444074	34.3197	5.60672	9.47334e-74
Pear1	0.722799	43.7824	5.52854	8.51791e-101
Ephb4	0.451583	26.7859	5.35516	2.04148e-80
Itga9	0.107115	5.95613	5.17805	9.19621e-38
Ighv2-3	0	33.3979	5.04148	7.11812e-11
Mapk4	0.0091122	2.49021	5.01621	2.97464e-09
Slc22a8	0.128725	8.90846	5.01352	1.8125e-24
Lrrtm2	0.0329984	2.91216	4.97808	2.11423e-12
Kcnmb1	0.0780022	5.13119	4.95871	5.89393e-19
Ighv2-2	0.30595	39.051	4.91251	1.53652e-09
Tmem132e	1.58623	53.6413	4.82849	1.07226e-99
Tiam1	0.317047	11.3485	4.77677	2.01344e-62
Rprm	0.318244	15.7393	4.72421	6.4525e-22
Erdr1	0.927423	43.384	4.72019	6.49361e-37
Tmem121	5.67695	179.563	4.71232	9.25248e-102
Arhgap6	0.0615738	2.82889	4.70316	1.15296e-32
Ighj2	1.16977	183.66	4.65578	2.89273e-11
Optn	0.247608	9.04115	4.6304	5.90611e-31
Gm525	0	17.3677	4.49612	8.67077e-12
Nlrp1b	0.0710082	3.51551	4.48507	7.88527e-23
BC049352	0.0204683	5.05639	4.42265	3.22661e-09
Gm26888	0.504034	14.7399	4.42005	5.45378e-55
RP23-7A5.1	0	11.7757	4.4165	9.27735e-11
Sipa1l2	0.363515	9.46373	4.40058	9.47504e-69
Gm38383	0.0234256	4.34598	4.34279	1.10439e-08
Ffar2	0.159098	7.08533	4.32502	2.31503e-21
2010300C02Rik	0.29159	7.36792	4.20362	1.55164e-34
Pirt	0.0148362	2.09777	4.13324	5.69647e-08
Atp2b4	0.73963	14.7424	4.13215	3.20916e-92
Pax7	0.0412288	2.35841	4.12893	2.73138e-13
Mybpc1	0.0475786	2.67579	4.07162	2.50316e-12
Tgfb3	5.91521	109.411	4.06142	7.53338e-119
Dclk2	0.617678	11.8597	4.05403	6.93879e-79
Cacna1i	0.034477	1.50972	4.04174	1.85121e-15
Nav2	0.0109569	0.385033	4.02623	2.98779e-13
Hgfac	0.0509765	3.2975	4.00649	4.12145e-11
Ifi30	32.634	562.596	4.00623	9.83407e-257
Dnah5	0.0888358	1.85145	4.00326	2.91931e-29
Ctnnd1	0.268955	5.65967	3.99957	1.04929e-48
Il10ra	1.31852	24.7878	3.9723	3.12747e-77
Gcnt1	0.821117	14.8517	3.94676	5.9594e-80
Plscr2	0.0183926	2.2801	3.93819	3.05235e-07
Lif	0.337412	7.56317	3.93763	9.44813e-33
Crip2	0.947932	18.987	3.93182	2.23366e-36
Kifap3	0.204386	4.91747	3.91951	1.02898e-22
Cdc42ep4	0.0648206	2.89777	3.8894	1.0347e-11
Filip1	0.398429	7.44765	3.84696	7.23616e-40
Nlrx1	0.078527	2.12603	3.84196	1.861e-13
Tmprss4	0.0692503	3.71589	3.83957	5.14018e-10
F830016B08Rik	0	1.62456	3.82332	7.02811e-08
Slc4a4	0.0162242	0.724314	3.82278	4.44863e-08
1700097N02Rik	4.95487	82.6613	3.78808	2.39441e-65
Rtn4r	0.0603597	3.55931	3.7593	1.45188e-06
Scel	0	1.86204	3.74526	1.60969e-08
Kalrn	0.015087	0.447112	3.73949	2.10966e-09
Ptprm	0	0.882296	3.73335	2.43436e-07
Gm4951	0.06572	3.03616	3.69077	3.05636e-08
Il12rb1	0.465683	7.9333	3.65498	1.183e-32
H2-Q6	15.0974	207.054	3.64817	1.83044e-129
Spp1	3.34759	50.7175	3.64741	8.79097e-55
Batf2	0.0231913	2.33494	3.64623	1.9816e-06
Pak1	0.644692	10.2308	3.63939	2.51546e-46
Tle6	1.58717	22.8491	3.63637	2.59038e-55
Pip5k1b	1.78367	24.2001	3.6094	4.04667e-99
BC064078	0.338884	6.01978	3.60035	8.98674e-17
Slc29a4	0	2.03085	3.5939	7.88263e-08
AA467197	1.43598	23.752	3.59383	1.36333e-30
Lrrc49	0.0814329	1.64351	3.58909	7.43153e-12
Sash1	0.0245016	0.876847	3.57041	2.80539e-08
Akr1c12	0.289984	8.91192	3.56089	2.56858e-11
Gm17745	0.0659088	3.81808	3.54941	6.23249e-07
Gm595	0.500281	9.12931	3.49658	4.95515e-18
Dlx1	2.15253	26.7973	3.46686	8.32723e-67
Mdfic	0.314215	4.42086	3.46368	8.67755e-35
Srpk3	0.832923	12.2904	3.4587	1.02671e-23
RP23-281M13.2	0	1.35333	3.45675	1.09665e-07
Lax1	5.75542	70.3302	3.44565	4.95057e-76
Dnah8	1.13028	13.6543	3.41965	5.98081e-73
Lhx2	1.78716	21.0834	3.41947	6.62675e-60
Gm15772	1.7749	81.5482	3.35657	5.09504e-08
Muc3a	0.303302	5.32908	3.35642	1.18034e-12
Gm44005	0	1.32179	3.33542	1.8666e-07
Gm4924	0.0512667	1.17163	3.33524	7.61064e-09
Nlrp1a	0	1.01892	3.32896	1.45383e-07
Eps8	0.929629	10.129	3.30505	4.32197e-85
Scube3	0.319151	3.97358	3.29553	2.01981e-28
Nrg4	0.502364	5.79358	3.26735	2.64687e-37
Sox6	0.0392134	0.707958	3.2398	2.88311e-16
Adcy6	2.51177	26.5115	3.23973	3.84639e-69
Myo15b	0.0413699	0.793461	3.23658	6.16942e-10
Pcdhgb7	0.149977	2.43128	3.23548	4.09067e-14
Zfp951	0.446352	5.53533	3.22081	3.70664e-22
Rims3	0.262276	3.05745	3.21711	3.09039e-22
Cnksr3	0.963367	10.8458	3.20246	1.16612e-30
Ajuba	0.512146	5.98608	3.18623	5.3529e-20
Dlg3	0.471069	5.12717	3.16912	9.613e-27
Mgst2	4.79793	46.6803	3.13205	1.09305e-67
Iigp1	0.687854	8.7845	3.13161	1.82929e-16
Tmc5	0	0.763389	3.1284	1.98264e-06
Nat8f4	0.341769	4.24746	3.11535	1.40336e-15
Zfp125	0.517116	6.22758	3.10312	4.08684e-18
Fnbp1l	0.059673	0.794452	3.09048	2.3302e-11
Phactr1	0.0579582	0.916186	3.08226	2.55233e-09
H2-Q2	0.139623	2.89766	3.06828	3.61899e-07
Zfp3	0.594927	7.28775	3.06519	1.28082e-13
Micall2	0.383336	4.14114	3.04892	3.72368e-16
Lipg	0.0284379	1.14434	3.03138	4.03703e-05
Bex3	19.1497	169.054	3.02583	1.35743e-107
Lynx1	0.249642	2.85457	3.0214	2.36944e-15
Fut4	1.73666	15.4905	3.00831	5.22446e-54
H2-Q5	4.33163	38.5809	2.99347	3.53363e-44
Ifitm3	5.66076	52.4775	2.99337	3.492e-33
Smim24	12.2614	107.231	2.98466	3.20814e-61
Tusc1	1.03167	11.0762	2.97372	9.75717e-16
Il33	1.24656	11.6689	2.96585	1.01993e-26
Dio2	3.67831	31.5671	2.96384	3.99508e-73
Carmil3	0.265558	2.83388	2.95296	1.95616e-16
Gpr171	10.8466	93.7361	2.93983	6.90498e-47
Atp6v0a4	0.222269	2.45496	2.93903	2.23286e-14
Fam63a	1.86426	15.5618	2.93682	3.04129e-67
Prss57	0.254368	3.08137	2.93465	5.83456e-12
Ryr2	0.0369857	0.498132	2.93444	1.35186e-11
Armcx3	0.0165221	1.04187	2.93398	2.1112e-05
Nqo1	0.541759	6.65549	2.93061	1.42796e-13
Tm7sf3	2.09885	18.3308	2.92865	1.25084e-33
5830432E09Rik	0.18461	2.06017	2.92333	2.81904e-12
Gm26512	0.726721	7.09708	2.91967	1.39719e-19
Ramp1	4.34271	35.8144	2.91021	4.15914e-47
Ttc30a1	0.129581	1.88797	2.90699	1.55859e-07
Rasa4	1.48145	12.3532	2.90059	2.2745e-40
Tbx19	0.601789	5.58097	2.88102	9.55562e-20
Sspn	0.0877552	1.27764	2.87503	3.21182e-08
H2-Q4	9.22595	72.7824	2.87267	6.86971e-105
Itgal	15.5512	122.577	2.87133	5.54654e-84
Ptger2	0.734797	6.3453	2.86846	2.65658e-25
Ift43	1.11583	12.3655	2.85773	3.63332e-10
Cep290	0.29105	2.5693	2.85732	1.07855e-24
Camk4	1.91001	15.4668	2.84651	7.62098e-42
Gm43909	0.188229	2.82632	2.84301	4.24986e-07
Pcdhgb6	0.0991966	1.3751	2.83722	1.82049e-07
Evpl	0.10652	1.27236	2.81669	1.5735e-09
Tmem100	0.0278471	1.61018	2.81454	0.000241821
Gramd1c	0.300898	2.93014	2.81342	7.94683e-15
Gm13212	0.725327	6.47092	2.80877	5.62548e-17
Oasl1	0.967138	8.39046	2.80783	1.58475e-19
Uchl1	1.26414	11.0531	2.80202	4.15728e-19
Blk	0.471535	4.47189	2.79649	3.21958e-11
Gm43305	3.08759	23.1158	2.79465	7.20276e-92
Gm27197	2.35093	22.0617	2.78587	1.15962e-09
Gbp2	8.49222	62.9849	2.76988	7.01169e-74
Pag1	12.5518	91.1204	2.76356	7.49599e-94
Gm11131	0.753827	6.76179	2.75487	3.10257e-15
Pogk	1.64067	12.1945	2.75199	1.38264e-54
Esrrb	0.00813723	0.545335	2.74848	2.08399e-05
Cmpk2	1.4723	11.7099	2.74835	1.90038e-26
Tmed6	0.123645	4.03109	2.72806	4.1682e-05
9330175E14Rik	8.01824	56.5425	2.72654	1.51431e-116
Gm4841	0.0552854	1.41667	2.7167	3.34793e-05
Zfp11	0.282719	2.57295	2.71034	2.38232e-11
Ifi44	0.17607	1.83146	2.70822	7.9246e-09
Celf4	0.300768	2.76981	2.70173	1.00071e-13
Mum1l1	0.139501	1.43652	2.69772	5.97776e-07
Slc2a6	0.542392	4.5331	2.69448	3.27866e-14
Rbm12b1	0.664507	5.56602	2.69441	6.29155e-16
Gm12250	7.86379	55.3958	2.68997	7.92624e-59
Itpripl2	0.289772	2.35493	2.68972	4.86097e-17
Vav3	0.867095	6.4724	2.67086	7.04506e-22
Litaf	17.5364	119.153	2.66751	6.36133e-78
Phldb3	2.30864	17.3067	2.66369	5.39107e-21
Ifi27l2a	22.0631	159.514	2.66147	1.51279e-29
Prkd2	35.5914	243.465	2.65509	3.85662e-52
Rps6ka2	1.60237	11.3172	2.63997	1.05637e-28
Ighv14-2	2.48725	23.2784	2.63049	4.46743e-08
Sbk1	8.91246	61.7233	2.62941	6.36719e-32
H2-Ab1	9.56384	64.4867	2.62717	5.20009e-50
Ikzf3	11.7841	77.6887	2.62422	6.60853e-77
Emp1	2.26959	15.1728	2.61894	3.32881e-54
Mvb12b	6.97284	47.0047	2.60819	4.67183e-37
Map3k19	0.458434	3.43536	2.59973	1.10523e-14
Ltk	2.25168	15.2236	2.59787	2.39867e-31
Arhgap25	4.60048	30.2258	2.59784	6.61965e-51
Sit1	22.2343	146.145	2.59167	7.89267e-45
Scn2b	0.0713842	0.979666	2.59065	1.34449e-06
Rsad2	0.59061	4.41918	2.5853	4.7607e-15
Ifitm1	7.24623	47.656	2.57881	2.01743e-46
4930431P03Rik	0.234559	1.99863	2.56423	4.13983e-10
Ptpre	0.99947	6.48722	2.5605	8.66017e-40
Hemgn	0.245131	2.58774	2.55808	3.75735e-07
Ighj3	0	48.0179	2.55096	1.65136e-05
Xk	0.931469	6.31174	2.5306	2.19768e-24
Enthd1	2.49412	16.2564	2.52197	5.63086e-34
Lck	35.6139	213.535	2.4951	9.63466e-84
Tmem59l	2.05377	13.9664	2.49301	3.85154e-15
Ifi27	11.4976	69.3482	2.49184	1.09695e-67
Tbxa2r	2.42531	16.7263	2.48739	2.05605e-14
Pcbd1	11.5498	71.6048	2.48295	1.35863e-34
Azin2	0.208934	1.80682	2.4826	2.92864e-07
Lrrn3	4.48821	27.599	2.48065	2.58246e-39
Cplx2	83.5097	500.336	2.47563	1.03201e-50
Magi1	0.01018	0.28006	2.47432	0.000536159
Zan	0.199483	1.34643	2.47279	1.47453e-16
Haao	8.66397	51.8371	2.46571	8.0168e-49
Rab37	2.80278	16.5768	2.46252	3.24555e-57
Gm37795	0.75828	5.29605	2.45472	7.60367e-12
Pxylp1	0.844538	5.38087	2.4536	1.69309e-19
Sema4a	19.1	109.106	2.43175	1.15513e-90
Zfp709	1.30851	7.90855	2.42973	7.79741e-30
Slfn2	14.1618	81.8129	2.4202	9.17286e-57
Mlkl	4.06394	24.0612	2.41961	3.91662e-37
Mmp17	0.182597	1.36881	2.41892	1.60637e-07
Atp2a3	48.3989	274.891	2.41058	1.24814e-60
Ly6a	17.2928	99.4129	2.40949	5.39024e-59
4930544I03Rik	0	1.50172	2.40323	7.66378e-05
Ulbp1	5.07968	28.3871	2.40248	1.76327e-92
Glrp1	0.116758	1.68903	2.3981	3.72004e-05
5930430L01Rik	2.45688	14.0274	2.3907	1.44525e-37
Gm17173	0.146445	1.556	2.38651	1.41796e-05
Sdc4	74.8868	413.607	2.37533	1.23195e-66
Cdh17	21.2541	116.571	2.36174	3.67051e-73
Myl10	321.932	1769.39	2.35629	1.06959e-61
Ccrl2	0.636905	4.09622	2.34022	2.04203e-09
Pmepa1	1.71094	9.65089	2.34018	2.26639e-29
Gprin1	0	0.540632	2.33434	5.35569e-05
Crip1	454.92	2457.58	2.33212	2.49613e-58
Nedd9	90.5781	482.127	2.33162	3.67359e-101
Slc22a15	0.633994	3.43606	2.31339	2.32184e-32
Elovl7	2.41302	12.9942	2.29744	1.5868e-34
Fcgr3	1.12986	7.10258	2.2917	6.27828e-11
Camk2b	0.995658	5.26878	2.27719	1.89997e-38
Zap70	7.8371	40.38	2.27573	1.0056e-61
Gm14124	0	0.565763	2.27236	0.000786368
Irf7	4.73922	24.4309	2.25787	1.25424e-42
Cyp2d22	2.45905	12.9705	2.2538	1.49856e-29
Usp18	3.41059	17.6814	2.24844	5.43982e-31
A630023P12Rik	1.07939	6.23864	2.24484	2.40817e-11
Ksr1	2.19281	11.3318	2.23547	4.0538e-27
Tnni2	9.45907	48.525	2.22696	2.09615e-28
Camkv	0.117525	1.05501	2.22331	0.000106139
Fam212b	0.332262	1.95599	2.21366	1.28784e-08
Pdzd2	0.0173764	0.158878	2.21296	0.00027969
Gm26588	0	0.39375	2.21035	9.24332e-05
Galnt10	4.75237	23.3261	2.20396	3.21106e-47
Prdm11	0.326216	1.69404	2.201	1.43369e-21
Axin2	1.41212	7.17217	2.19476	7.49883e-28
Rbbp9	0.835942	4.74437	2.19291	4.04191e-10
Ros1	0	0.209608	2.19141	7.75718e-05
Bhlhe41	6.39568	31.5999	2.18796	3.71197e-30
Vps37d	0.147989	1.6572	2.18751	0.00165989
Slc34a1	0.147084	1.27333	2.17713	0.000155909
Isg15	4.21045	22.2523	2.177	1.05403e-12
Tnfrsf18	5.98268	29.4167	2.17188	1.69204e-32
Mmp14	14.2626	69.3549	2.16895	3.83892e-31
Mpzl3	0.295046	1.66899	2.16566	2.48986e-10
Clic5	2.8559	13.6406	2.15547	1.29969e-43
Impdh1	30.3444	146.623	2.14694	6.9208e-26
Rhbdf2	23.026	110.892	2.14501	1.05986e-26
A430078G23Rik	4.14628	19.6985	2.14007	4.0457e-35
Il5ra	0.194052	1.46499	2.13773	2.82894e-05
Ly86	3.13571	16.1894	2.1372	2.35694e-11
Serpina3f	0.095726	1.09612	2.13589	0.00199951
Palm	6.23079	30.1138	2.13436	6.35458e-22
Nuak2	1.3111	6.45172	2.1332	2.32755e-17
Nlrc5	11.9957	55.6194	2.12437	5.97796e-50
Lrrc32	0.270752	1.63123	2.12141	8.156e-08
Eps8l1	2.15636	10.1543	2.11847	1.58118e-28
Cuedc1	3.09353	14.6369	2.11761	2.4211e-25
Rhof	9.04484	41.2316	2.10478	1.35272e-66
Arpp21	0.00282338	0.0969188	2.10125	0.00566782
Zcchc18	0.819747	3.96737	2.09443	4.15036e-16
Efhd1	109.536	491.834	2.09428	7.6008e-96
Arhgap32	0.020873	0.206483	2.09248	0.00142472
Icosl	2.71543	12.6875	2.08776	1.73215e-26
H2-Q7	23.2861	105.274	2.08515	7.39623e-46
Dlx2	0.205268	1.51609	2.08355	5.8701e-05
Gm15658	0.0857243	2.8674	2.08145	0.00320959
Gm2788	0.465518	2.28165	2.08013	9.73592e-16
B3gnt8	1.07768	5.17931	2.07951	1.59542e-15
Gm13012	14.6278	66.7966	2.07732	8.55324e-34
S100a1	1.27685	8.03197	2.07547	2.74782e-06
Nlrc3	3.6522	16.6987	2.07421	1.43864e-28
Syde1	5.23592	24.2413	2.07392	3.40363e-20
Psmb9	29.4301	130.204	2.06919	4.62177e-73
Pcdhb15	0.0398136	0.703242	2.06047	0.00759647
Acsbg1	4.99961	22.411	2.05849	2.41721e-38
E230001N04Rik	0.604437	3.39072	2.0561	4.00851e-07
Cnn2	88.6472	388.116	2.05191	1.19807e-56
Slc38a8	0.0334313	0.545413	2.04975	0.00645916
Zdhhc15	2.55219	11.6759	2.04751	1.31199e-19
Zbp1	9.7667	43.4534	2.04615	9.52207e-33
Kmo	0.448292	2.30783	2.04386	2.24995e-10
Ifnlr1	0.863772	4.12082	2.04271	2.32953e-13
Hnf1b	20.8628	91.0818	2.03356	3.88198e-40
Fhod3	1.11209	4.9998	2.0303	9.69494e-14
Capn2	1.16154	5.24072	2.02893	1.68518e-18
Rdm1	12.1353	52.7252	2.02317	5.18354e-43
Gm45548	0.166387	1.1678	2.02073	0.000498064
Art4	3.4016	15.3968	2.01948	8.39465e-20
Snn	14.8885	63.704	2.0186	3.02432e-63
Acp5	20.3429	86.5644	2.00997	2.00646e-66
Ggnbp1	0.444759	2.11638	2.00935	1.03789e-10
Lrig1	0.440355	2.11043	2.0087	1.08497e-09
9130017K11Rik	0.0255799	0.463004	1.99915	0.00468588
Arhgef18	9.63336	41.1405	1.9989	6.38608e-35
Prss16	4.82009	21.0364	1.99662	2.11668e-21
Sytl1	1.76711	7.89753	1.99306	2.67514e-12
Rbm44	0.0605518	0.480832	1.98694	1.31836e-05
Hip1r	8.29723	35.0679	1.98639	1.05379e-36
A530040E14Rik	0.663593	3.38958	1.98129	1.9499e-06
Kbtbd6	0.428965	2.23465	1.97884	4.2745e-07
Adgre4	0.257587	1.40605	1.96747	3.215e-05
Cyp1a1	0	0.453347	1.96474	0.000750471
Slfn5	1.70574	7.3934	1.96118	1.33098e-17
Cntln	3.82008	16.2916	1.96029	2.36646e-23
Bok	13.6594	57.3515	1.95096	3.30267e-20
Zfpm2	0.0125275	0.307837	1.95055	0.00113695
Grap2	10.361	42.6438	1.94338	4.96003e-35
Pmaip1	0.790058	3.83629	1.9381	4.23594e-08
Abcg3	1.78241	7.60078	1.93638	4.35063e-17
Ptpn21	0.371641	1.71291	1.93126	2.47053e-09
Fcrla	4.00043	16.6503	1.92189	1.08342e-20
RP23-402F24.6	3.64632	15.1	1.92054	9.14857e-18
Oasl2	2.21004	9.07037	1.9195	3.33992e-24
Uba7	8.23021	33.1726	1.91846	3.47445e-32
Slc37a2	1.02261	4.2458	1.91553	1.24158e-20
Ahr	1.44136	5.89359	1.91477	1.34797e-24
RP24-84E18.1	1.69725	7.64435	1.91081	1.11655e-08
4930427A07Rik	20.3079	80.6613	1.90659	1.21065e-43
Man1c1	0.213617	1.10885	1.90645	3.44826e-05
Ifit3	3.44814	14.7956	1.89989	1.39841e-10
Zfp704	2.37198	9.42898	1.89927	6.16376e-32
Tmem86a	5.06696	20.2833	1.89513	4.02035e-23
Traf5	2.31843	9.37452	1.89424	1.33662e-20
Pipox	1.58062	6.66134	1.89218	8.78527e-11
Caskin2	1.16096	4.82666	1.89068	3.05653e-12
Lgr5	4.7889	18.8714	1.89066	1.45712e-35
Dhrs3	4.90864	19.4586	1.88079	1.17766e-24
Siglecg	22.1546	86.6957	1.88025	5.67589e-35
Trem1	0.324588	1.68342	1.87835	1.99465e-05
Sorcs2	7.02059	27.7987	1.87575	8.43155e-21
St18	0.057341	0.443774	1.87107	0.0010265
Pla2g16	5.42976	21.2114	1.87043	5.05419e-33
Fry	0.58201	2.27791	1.86683	2.74769e-30
Mb21d1	0.855497	3.6177	1.86458	9.96832e-12
Gm29585	1.25988	5.61603	1.85876	1.56805e-06
Ankrd6	0.375971	1.69415	1.84962	1.16218e-05
Cabp1	0.187939	0.93842	1.8495	8.88662e-05
Gm12216	2.15047	8.60895	1.84888	5.71842e-14
Pcsk9	0	0.352639	1.8482	0.000280533
Hrh2	8.60587	32.7528	1.8479	1.76819e-45
Tgtp1	1.77727	7.25173	1.84662	6.17501e-12
Opn3	1.21476	5.2587	1.83935	9.98749e-09
Oas1g	0	0.510217	1.83916	0.00435617
3110053B16Rik	0.16262	1.14091	1.83733	0.00228967
Rem2	0.210537	1.27328	1.83286	0.000307848
Myo7a	9.29664	35.2567	1.82818	5.86051e-28
Chrna9	0.320107	1.59127	1.8228	0.00076499
Oas2	1.41165	5.55983	1.82027	4.42561e-13
Adgre5	24.4071	90.5102	1.81778	8.73793e-62
Pcdhga6	0.0490848	0.420147	1.81608	0.00519096
Galnt14	13.154	48.9381	1.81397	2.58429e-45
Tle2	0.0452538	0.370015	1.81337	0.00405757
Hint2	1.61477	6.88512	1.81228	2.59027e-06
Smpd1	10.0097	37.2918	1.81191	5.66335e-33
Fas	3.36074	13.4441	1.81033	7.85503e-11
Rasl10a	1.34589	5.64628	1.80729	6.48338e-07
Tmprss3	0.560516	2.46169	1.80588	7.24862e-07
Mx1	0.997064	4.1755	1.80237	5.65079e-07
Sh2d2a	16.7416	61.5229	1.80175	6.67811e-44
Mpzl2	0.171249	0.779784	1.8017	1.21631e-06
Gm26637	0.870975	3.71915	1.79877	9.53114e-07
Ifi204	0.554492	2.43713	1.79805	1.30425e-05
Map7	7.14223	26.1188	1.79296	8.2486e-42
S100a13	60.7412	226.295	1.79282	1.36673e-26
Sgk1	11.9221	44.0978	1.79187	1.77223e-31
Xaf1	5.96753	22.2247	1.79152	9.94535e-27
Nenf	1.27087	6.19246	1.78511	0.000245776
Gipc3	1.68001	6.59872	1.7843	4.02462e-09
Tap1	30.982	111.705	1.78343	2.3209e-95
9630013D21Rik	6.65866	24.6617	1.78326	2.28646e-20
Gm10369	0.179535	1.984	1.77765	0.00788974
Sfn	8.69071	32.1896	1.77538	3.76848e-17
Cnrip1	3.09431	11.3931	1.77466	9.18236e-25
Dock9	1.00977	3.70829	1.77272	9.15123e-23
Notch1	8.80646	32.6826	1.76989	2.93757e-15
Gm35986	0.937082	5.42327	1.76669	0.00194641
Ypel2	3.24358	11.7782	1.76439	2.72668e-23
Scn4a	0.245347	1.05682	1.76301	5.02463e-06
Sh2d3c	14.069	50.9087	1.76106	2.14662e-23
Sigirr	24.6309	87.9023	1.75756	1.4688e-38
Dlx1as	1.82135	7.17456	1.75108	2.16075e-07
Rapgef3	0.92107	3.39676	1.74913	9.82187e-12
Trbj2-1	28.5358	123.871	1.74819	4.7892e-05
St3gal1	34.3988	121.343	1.74622	3.96248e-48
Pantr2	0.0391453	1.11326	1.74438	0.0185975
Pcdhgb2	0.0220595	0.292214	1.73828	0.0205358
Ubqln2	44.9833	157.919	1.73618	6.71102e-41
Trio	0.557829	2.05045	1.73437	5.56592e-13
Lat	37.48	131.818	1.73282	3.44157e-34
Sh2d1b1	0.162033	1.07712	1.73055	0.00470956
Cd1d1	3.01191	10.902	1.72513	6.01088e-15
Ppfibp2	0.0173517	0.158216	1.71903	0.0027935
Alpk1	0.0456902	0.326153	1.71611	0.000753496
Chst11	0.594239	2.28863	1.71039	4.28238e-07
Sult6b1	1.05474	4.22395	1.70459	1.16218e-05
Irgm2	11.9304	41.1358	1.6994	1.16152e-32
Mrgpre	4.35108	15.2064	1.69413	1.00363e-14
Fcrl6	0.0232681	0.451712	1.69352	0.00355481
Icam2	37.3139	126.989	1.69262	9.53514e-55
Iqsec1	9.97511	34.0404	1.6898	2.41986e-31
Kctd12b	0.132489	0.671541	1.68754	0.00121466
Polm	15.5108	52.9214	1.68437	1.69669e-25
Gm14207	0.105805	1.27233	1.68335	0.0146455
Elk3	21.0819	71.2689	1.68321	3.34411e-39
Dapk2	0.114557	0.704943	1.68162	0.00583483
Cdh24	4.67479	16.422	1.68084	1.20206e-11
Trp53inp1	15.6588	54.0341	1.68025	3.97136e-18
Gm13842	1.13244	4.84242	1.67934	0.000187273
Trbj1-3	4.47409	34.2521	1.67865	0.0140242
Gm15337	0.0830973	0.55069	1.67594	0.00659421
Wbp1	10.7631	36.9205	1.67514	1.8611e-17
Zfp455	1.44508	5.51812	1.6741	1.61175e-06
Gbp5	3.4733	11.8725	1.67401	6.17185e-23
Gm11515	0.428087	2.80654	1.6738	0.0110921
Rnf144b	0.103884	0.557116	1.67257	0.00657778
Lcp2	50.5308	170.681	1.66944	3.72139e-27
Rnf213	7.0419	23.98	1.66803	2.13254e-19
Mab21l2	0.0527136	0.605427	1.66747	0.0212532
Gm43197	1.47041	5.28747	1.66487	3.38883e-08
Ccr5	1.08724	3.87068	1.6633	4.18441e-10
Gem	24.4366	81.7841	1.65607	1.11977e-30
As3mt	0.851365	3.49408	1.65565	0.00019806
RP23-116C19.1	0	0.303277	1.65461	0.00136563
Tuba8	21.0023	69.93	1.65315	3.37296e-31
Cd82	10.6546	35.2351	1.6519	3.78387e-41
Gch1	2.56144	8.76794	1.65125	2.06184e-12
Igfbp4	23.4132	77.9226	1.65063	6.9469e-27
Gm45745	2.34003	8.80727	1.64727	4.64487e-06
Gm12592	0.655656	2.53667	1.64446	5.18441e-05
Slc47a1	0.0518667	0.525857	1.64421	0.00547157
Fam234b	4.49396	14.867	1.64372	1.04715e-29
Gm44731	2.5335	9.94563	1.6432	0.000597098
Sertad4	0.0323699	0.387265	1.63821	0.0354448
Abl1	63.8878	211.26	1.63557	9.50089e-23
Apbb1	0.276788	1.1056	1.63138	9.93533e-06
Gata3	3.98008	13.2521	1.63029	9.68768e-18
Lsp1	66.9997	217.004	1.62869	4.68063e-68
Pcdhga4	0	0.220854	1.62748	0.00691643
Gm43549	0	0.344989	1.62579	0.00322677
Mx2	0.125997	0.804179	1.62566	0.0103104
Aim1	8.99973	29.1273	1.62375	1.09472e-52
Ifit1	3.93996	13.3486	1.62299	5.9594e-11
Tssk6	0.379172	1.91664	1.62269	0.00499681
Il3ra	7.71015	26.2613	1.62025	3.24591e-09
Dennd3	7.9261	25.9745	1.61742	1.12187e-19
Klf13	14.407	46.7165	1.61665	3.06524e-28
Aph1b	1.36796	4.63089	1.61592	1.4341e-10
Pglyrp2	14.7012	47.6293	1.61402	7.89539e-31
Dhx58	4.17354	13.8479	1.61296	6.39665e-13
Fkbp5	17.0743	55.2181	1.61201	4.63279e-34
Socs5	2.38587	7.83964	1.6114	3.107e-16
S1pr4	22.1459	72.0955	1.61094	4.4886e-20
Tmem140	1.26712	4.29957	1.61061	1.2501e-09
Hmces	2.03795	6.93103	1.6019	1.07403e-10
H2-D1	181.39	586.13	1.60188	1.01427e-21
9130019O22Rik	1.03282	3.59817	1.60151	3.65915e-07
Abtb1	2.41044	7.83258	1.5986	4.81139e-16
Sorbs2	0.0162124	0.0813991	1.595	0.0202982
Igf2bp2	2.76333	8.97445	1.59356	6.7102e-19
Gm2253	0.401407	3.47144	1.59278	0.0238557
H2-T10	5.16882	16.6685	1.58987	4.78328e-22
2200002D01Rik	0.0688582	0.773456	1.58903	0.0302692
Fancl	9.24533	29.8786	1.58776	1.84587e-19
Ripply3	0	0.653801	1.58735	0.0152161
Scamp1	0.108449	0.542677	1.58719	0.00948535
Esr1	0.52657	1.75626	1.58633	7.36346e-08
Avpr2	0.133539	0.736419	1.58592	0.0089424
Stxbp1	54.8996	173.825	1.584	3.04766e-27
C030037D09Rik	5.0248	16.0736	1.58291	5.30289e-19
Traj22	12.0901	54.2506	1.57721	0.00434998
Ict1os	0.174061	1.35342	1.57507	0.023132
Sh2d5	0.881351	3.02643	1.57265	6.2686e-06
Ablim1	42.3212	131.897	1.5725	2.60432e-55
Prodh	0.215591	0.929389	1.57097	0.00167443
Ly6c1	0.819179	3.12201	1.5675	0.000377705
H2-K1	314.186	973.414	1.56675	2.4237e-80
Pcdhga2	0.013289	0.2437	1.56624	0.0182696
Irf1	16.1428	50.1531	1.56525	1.20468e-52
Gbp9	9.08661	28.9598	1.56225	4.79221e-14
Arhgef40	0.0940243	0.371036	1.5611	0.00229731
Ifi207	1.07103	3.63829	1.55854	1.92638e-06
Itpr2	8.89357	27.4814	1.55771	1.83297e-58
RP23-473N3.4	0.166662	1.10456	1.55408	0.014592
Trim30d	9.25594	29.3289	1.55288	5.71472e-15
Tmem191c	0.537681	1.98351	1.548	0.000834353
BC147527	13.7666	47.3667	1.54797	9.16864e-06
Gm2a	38.8399	118.836	1.54716	2.89131e-62
Tle4	34.9357	106.912	1.5471	1.1641e-55
Gm26394	8.98911	37.5314	1.54668	0.003284
AW112010	117.163	368.736	1.54556	3.0025e-14
Plcb4	0.113108	0.462596	1.54397	0.00477613
Lgals3bp	16.6216	51.2258	1.54308	3.76176e-28
Lgals4	1.55803	5.16986	1.54179	4.89095e-07
Ston1	0.0238209	0.315458	1.54035	0.00371841
Cotl1	368.215	1135.05	1.54031	8.89482e-22
Tns1	0.14006	0.484383	1.53073	0.00016568
Foxj1	0.151926	0.782667	1.52993	0.0141847
Itgb3	0.986677	3.13194	1.52865	2.42501e-09
1700016A09Rik	1.13318	5.81014	1.52806	0.0196933
Glycam1	1.13095	5.08705	1.52741	0.00723895
Tnfsf10	5.65838	17.4535	1.52535	3.51222e-16
Asb2	0.976904	3.32726	1.52328	4.44237e-05
Igtp	50.0531	151.989	1.52131	3.06304e-25
Emc9	0.568186	2.15193	1.51886	0.00122005
Spin2c	0.0849503	1.05391	1.51497	0.0308214
Spo11	1.17281	3.86692	1.51491	3.01148e-06
Evl	25.6804	77.3141	1.5141	1.041e-30
Cdhr4	0.919207	3.02027	1.51388	4.31253e-05
Atp10b	0.0560251	0.263068	1.51346	0.0160116
Gm42638	0.362185	1.44857	1.51328	0.00229602
Slc36a3os	0.421562	3.09284	1.5128	0.0227601
Def6	35.454	106.784	1.50992	1.63687e-24
N4bp3	7.24282	22.2069	1.50975	1.77649e-11
Platr27	0.276359	2.4161	1.50974	0.0413544
Endou	2.36237	7.41133	1.50938	2.0935e-09
Plscr3	61.9793	187.824	1.50888	1.85643e-16
Kcnk10	2.64172	8.23066	1.50804	7.33898e-10
Nacad	0.0567663	0.334281	1.50773	0.0138398
Pkd1l1	0	0.129998	1.50246	0.0060741
Ly6d	6.17773	19.3083	1.50108	2.16707e-09
Slc25a53	8.49539	25.3709	1.49821	2.00018e-25
Stard8	4.89809	14.7221	1.49792	1.37093e-19
Pcdh9	10.3994	30.954	1.49768	2.28564e-33
Spib	39.7091	117.943	1.49551	6.48359e-28
Ldlrad4	6.23617	18.7792	1.49453	1.06744e-15
Gm20750	0.0317263	0.345626	1.49408	0.0594059
Dgkeos	0.0292133	0.540691	1.49326	0.0203065
Oas3	2.7427	8.28413	1.49276	1.15307e-13
Ifi206	51.9839	155.605	1.49125	1.55648e-18
Slc41a2	0.040267	0.30281	1.49103	0.0300948
CAAA01147332.1	173.895	529.441	1.48928	9.14106e-10
Slc7a7	5.44658	16.2711	1.48911	4.19879e-16
Osgin1	0.184401	0.840864	1.4882	0.00382382
2610306M01Rik	2.4363	7.96701	1.48662	4.09348e-05
Cdkn2d	32.3096	95.2242	1.48641	6.89842e-32
Gm20109	0.0928643	1.51557	1.48573	0.0276243
Acap1	57.5189	169.464	1.4848	1.60252e-31
Ttc30b	0.181554	0.84092	1.48433	0.0141843
Gm9574	0.52983	2.54352	1.48383	0.00997553
Shb	9.30009	27.5662	1.48279	1.08362e-19
Dgka	39.8043	116.796	1.48277	4.916e-41
Dguok	7.18778	21.2006	1.48197	2.36575e-29
Neu3	1.34149	4.20192	1.48002	4.71967e-06
Slamf8	0.0522	0.418073	1.47974	0.0280391
Itpr1	5.36371	15.73	1.47782	4.69528e-37
Rbms3	0.00472543	0.0948612	1.47654	0.0329339
Zfp93	0.0296433	0.324286	1.47602	0.0338665
Sap30bpos	0.0248675	0.426686	1.47549	0.0247267
Ifi47	80.6924	238.603	1.47543	1.66881e-19
Tmtc3	1.86733	5.59907	1.47528	8.38244e-15
Mxd3	26.8983	78.8939	1.47448	1.08778e-24
Pcdhga9	0.0199638	0.221896	1.47177	0.0500557
Prkcq	11.1494	32.9732	1.47101	3.14555e-15
Casz1	0.734778	2.20573	1.47074	2.79436e-09
Slc9a9	3.1887	9.50585	1.46976	1.83909e-14
Rbmx	23.1647	67.8864	1.46938	5.35264e-28
RP23-158C15.6	0.0502047	0.949152	1.46756	0.0328374
C030034L19Rik	0.920123	2.79024	1.4664	2.85887e-09
Gm45206	0.0511933	0.493187	1.46549	0.0342245
Fam13a	0.0396036	0.211674	1.46532	0.0171742
Nup210	86.4551	254.555	1.46469	3.35124e-14
Tor3a	8.61449	25.1796	1.46416	8.96928e-20
Napsa	57.4197	167.97	1.46139	9.26805e-17
Fmnl3	6.6588	19.3819	1.461	1.39732e-18
Zfp759	0.144905	0.652567	1.45937	0.0102201
Tapbpl	11.1951	32.4019	1.45728	1.87199e-25
Rpgr	1.13828	3.48755	1.45614	4.66966e-07
Myof	0.118803	0.447639	1.45587	0.000596091
Slc2a9	7.31644	21.1074	1.4539	1.53529e-32
Gm5533	0.192953	1.21572	1.45364	0.0260022
Igsf3	0.0269483	0.191947	1.45315	0.0348089
Dnah17	0.279591	0.845241	1.45267	1.87931e-07
Gm36931	0.241618	0.85746	1.44962	0.00415399
Gbp4	9.55753	27.8429	1.44857	1.02276e-15
Esyt1	78.9438	226.691	1.44852	1.18756e-28
Cd200r1	0.131966	0.811841	1.44824	0.0352287
Nod2	0.312803	1.13762	1.44824	0.00373647
Gm17767	0.168571	0.683395	1.44601	0.0031562
Mlycd	2.63105	7.85886	1.4449	6.17019e-09
Fam19a3	0.0746106	0.454793	1.44479	0.0367852
Epas1	0.43278	1.40152	1.44306	5.45749e-05
Tgtp2	3.60259	10.6548	1.44214	7.04792e-11
Cybb	5.79968	16.6644	1.44193	3.70511e-28
Zfp182	0.942491	2.9375	1.44039	1.43016e-05
Gm37261	2.27698	7.21451	1.4399	4.44038e-05
B3gnt5	1.52523	4.69377	1.43765	5.85691e-06
Pacs2	18.6246	53.1744	1.43662	5.45614e-23
4930581F22Rik	1.65613	4.87536	1.43558	2.84788e-10
Serpinf1	14.0844	40.0195	1.42928	1.97883e-23
Chst15	1.77943	5.21925	1.42791	1.98678e-10
Gzma	0.652545	3.02746	1.42599	0.0220719
Ifit3b	0.668831	2.30559	1.42527	0.00237858
RP23-356G7.6	0	0.342062	1.42519	0.0173885
Cass4	10.949	30.9394	1.42478	1.0564e-27
Zswim6	1.06725	3.15205	1.42307	4.02239e-07
Upk3bl	0.291585	1.42947	1.42161	0.0146964
Gm38082	0.237014	0.805344	1.4214	0.00329947
Tnfrsf14	9.44632	27.2013	1.42131	1.66224e-09
Tifa	71.3512	203.42	1.41922	9.9598e-18
RP24-338A5.4	12.1143	36.1722	1.41634	6.85749e-06
Gm15440	0.451179	1.85461	1.41617	0.0128127
D630045J12Rik	19.5064	54.9834	1.41517	2.76522e-17
C430002N11Rik	0.19708	1.03554	1.41498	0.0576018
Mfsd6l	0.109064	0.698918	1.40995	0.0357364
Anxa1	17.6395	50.4805	1.40823	3.91307e-13
Carmil2	25.6957	73.2055	1.40814	6.75311e-11
Cyp2r1	0.126912	0.724057	1.40813	0.037212
Slco1a5	0.0685952	0.406969	1.4081	0.0103815
H2-T23	21.2216	59.0298	1.40694	8.74792e-31
Slc26a11	0.710634	2.21145	1.40655	0.000240548
2610035D17Rik	3.09387	9.14753	1.40575	1.5658e-06
Enpp4	1.94457	5.81419	1.40569	1.33249e-05
Btbd3	0.0193071	0.199256	1.40142	0.0517687
Slc4a8	1.59095	4.45353	1.39971	6.02507e-16
Dctn1	12.4592	34.9148	1.39774	8.8709e-15
Maf	0.159335	0.557369	1.39635	0.00678283
Gm12474	0.545499	2.04284	1.39588	0.00948535
Lfng	90.5875	252.836	1.39502	1.22593e-15
Arsb	36.7408	101.939	1.39477	8.46101e-20
RP23-380K24.4	1.23884	3.77577	1.39403	9.19543e-05
Sh2d4b	0.150138	0.605399	1.39397	0.0170965
Gm16534	0.173153	1.00424	1.39238	0.0380364
Prdm1	0.387224	1.22111	1.38982	0.00174266
Trav19	4.68939	14.5346	1.38972	0.000671527
4632428C04Rik	0	0.299537	1.38958	0.00620297
Iglc3	2.74532	9.63291	1.38922	0.00626442
Mup-ps22	0	3.27016	1.38881	0.0150091
Ap1m2	0.205592	0.809852	1.3884	0.0136375
Tspan32	7.86126	21.7053	1.38565	9.66857e-21
Apol7e	2.77647	7.99277	1.38535	6.18101e-07
Gapt	2.88804	8.2076	1.3825	2.89253e-07
Myo1e	0.095743	0.420968	1.37898	0.0270067
Mreg	3.32727	9.339	1.37853	1.37111e-09
Nmi	6.75242	18.9675	1.37848	2.8269e-11
Gm44901	0.273677	0.944235	1.37714	0.00947405
2900005J15Rik	0.529107	1.73188	1.37713	0.0022972
Lrrk2	3.99249	10.9262	1.37654	1.9977e-27
Etv3	9.85504	26.7822	1.37614	6.79759e-41
Casp7	21.7192	59.2396	1.37237	1.67652e-24
Gpr150	0.0229291	0.395361	1.37174	0.0179898
Gm14460	0.674141	3.07073	1.3714	0.0296203
Gm43698	2.35779	8.09869	1.37108	0.00586096
Limk1	13.652	37.6514	1.37071	3.42161e-12
Bfsp2	6.65157	18.6902	1.3707	2.71157e-09
Gm38020	0.829455	2.45988	1.37036	5.09198e-05
Parp12	1.65749	4.82021	1.37006	3.60429e-05
Brwd1	0.648813	1.82545	1.37002	5.18402e-08
Zfp365	0.530274	1.62598	1.36984	0.000812326
4930481A15Rik	3.01242	8.46116	1.36976	3.56396e-08
Phf11a	0.756623	2.65055	1.36795	0.00615936
Rgs12	4.00362	10.8678	1.36625	3.42968e-21
Mir142hg	135.722	371.841	1.36539	3.84221e-13
Plxnb1	0.17997	0.560586	1.36526	0.00476017
Zfp128	1.13851	3.26499	1.36441	5.68079e-06
Pkp3	1.07472	3.1134	1.36384	1.8526e-05
Cxcl10	0.798612	2.47674	1.36378	0.00156657
Abr	13.2907	35.8872	1.36316	3.80324e-27
Fgr	0.788767	2.2852	1.36129	3.85133e-05
Trbv19	12.3684	34.857	1.36102	7.50498e-08
Trbd2	82.8578	283.737	1.36021	0.0083965
Cyth4	27.6968	74.5681	1.3602	1.10859e-31
Rasgef1b	0.082288	0.28094	1.36008	0.00924807
Ccdc125	6.08849	16.6727	1.35983	4.49016e-14
Ust	1.00799	2.9096	1.35954	1.287e-05
Aqp3	2.11108	6.46905	1.35931	0.000964609
Eya2	2.29085	6.5646	1.3591	7.8754e-06
2001-09-01	166.937	447.792	1.35839	8.08974e-41
E430014B02Rik	0.432344	1.41885	1.3572	0.0055991
AI846148	4.29363	11.711	1.35693	5.56508e-11
Sesn3	11.3136	30.4803	1.35646	3.08511e-24
Cd300ld	0.136395	0.692265	1.356	0.0487938
Gm14085	1.22232	3.56303	1.35575	0.000109642
Cyp2s1	0.814443	2.34472	1.35482	2.66248e-05
Ifi214	2.13924	5.95589	1.35446	1.66871e-08
Gbp8	3.21202	9.27986	1.35437	3.2471e-05
Ublcp1	7.08131	19.5105	1.35432	7.47102e-12
E2f2	66.5462	180.508	1.35282	3.08397e-13
Ddx58	8.14141	21.9063	1.35152	1.58183e-25
Ube2l6	21.9302	58.7217	1.3515	7.75838e-27
Ifit1bl1	11.7672	32.3009	1.34889	1.45013e-10
Ctsl	0.311461	1.43836	1.34616	0.0351497
Golm1	8.90865	23.8774	1.34608	1.25764e-23
Gm37520	0.217896	0.927678	1.34608	0.0351757
Nr2c2	3.92688	10.5752	1.34573	2.97507e-14
Synpo2	0.44589	1.28327	1.34565	2.31331e-05
Rgcc	10.8445	30.1871	1.34543	1.24493e-07
Gm45620	2.64668	8.71689	1.34509	0.0140351
Spsb1	2.23174	6.10538	1.3444	9.75307e-09
Pigv	6.79422	18.2826	1.34397	2.81904e-12
Myo1f	4.26809	11.4959	1.34328	1.49195e-16
H2-DMa	6.2114	17.0127	1.34245	7.35346e-10
Gm15760	0.807403	4.70125	1.3422	0.0629184
Fam83f	0.113793	0.593993	1.34179	0.0440556
Unc13d	7.63656	20.5422	1.34112	2.64695e-13
Angpt1	3.28815	9.12658	1.34063	1.19156e-07
Zbtb20	1.84033	4.91552	1.34061	8.62631e-19
Gm37233	0.221274	0.742264	1.33957	0.00678283
1600020E01Rik	3.5587	9.64662	1.33906	1.16183e-12
RP24-401L24.1	4.41142	12.3864	1.33807	4.9488e-06
Sun2	46.3058	123.832	1.33664	4.52293e-15
Zxdc	4.45734	11.8851	1.3364	9.22972e-17
Pycard	2.25325	6.35399	1.3355	6.18874e-06
Ptpn22	20.1434	54.0378	1.33439	1.41662e-13
Trim30a	48.9437	132.268	1.33172	1.33449e-10
Cd163l1	0.0872992	0.411401	1.32978	0.0510343
Irf9	10.6676	28.1511	1.32963	8.41653e-28
Angptl7	0.572752	1.81786	1.32943	0.00947667
Reck	1.81324	4.93281	1.32934	1.8789e-08
Gm26764	0.130976	0.625855	1.32915	0.0571677
Sulf2	0.315223	0.949845	1.32807	0.00263143
Impg2	0.0535755	0.21384	1.32752	0.0330546
Ppt2	2.21861	6.24574	1.32706	2.17404e-05
Igkv17-121	0.542213	3.80381	1.3248	0.0598656
Gm16578	0.915509	3.35266	1.3247	0.0288047
1700012I11Rik	0.103652	0.883556	1.32418	0.0388085
Nagk	0.572139	1.65805	1.32396	0.00018046
Rara	34.3584	91.5041	1.32211	6.35528e-11
Fam78a	49.6094	129.799	1.32201	3.95463e-33
Sptbn1	13.2527	34.732	1.32151	1.46997e-37
Rnf144a	3.62335	9.83552	1.32124	1.7885e-09
Il1r2	2.58344	7.24753	1.32089	4.66449e-06
Id3	51.6649	136.376	1.32054	1.91177e-15
Tlr11	0.506085	1.57776	1.31963	0.00492689
Gm42748	0.524468	1.6797	1.31841	0.0115483
Gm45223	0.150761	0.523019	1.31816	0.0276557
Wdfy3	5.57119	14.6603	1.31659	1.02174e-15
Cbr2	0.276435	1.39122	1.31634	0.0390324
Afp	0.99188	2.87526	1.31619	0.000533666
Plekhg3	3.57933	9.45079	1.31582	1.68515e-13
Oas1a	1.33259	3.93904	1.31561	0.000798475
Nlrp1c-ps	0	0.229116	1.31556	0.0208406
Acbd4	4.00685	10.7801	1.31536	3.15009e-07
Pgghg	11.6591	30.9291	1.31484	5.46454e-10
Anxa3	0.462467	1.52587	1.3139	0.0136069
Kcnn4	2.48394	6.64723	1.31271	2.7237e-11
H2-T22	15.4738	40.418	1.31106	6.13251e-29
Gm44443	0.0285325	0.204278	1.31061	0.0693439
Ttc7	16.7966	44.0637	1.31032	1.78404e-14
Gm5431	0.465275	1.43376	1.31018	0.00353143
Ppfia4	0.342944	0.997092	1.30988	0.00125612
Tmem181b-ps	1.11054	3.04786	1.30972	4.6305e-06
Abtb2	1.91937	5.13311	1.30902	7.00186e-09
Plxnc1	2.30571	6.07295	1.30894	9.27613e-15
Gm13067	0	1.76854	1.30891	0.0118896
Bcr	59.1362	157.25	1.30889	1.18346e-08
Sp140	4.84402	12.8487	1.30869	2.00942e-13
Ccdc69	18.807	48.9961	1.30869	2.18778e-26
Svopl	0.243048	0.737901	1.30788	0.00285349
Hsd11b1	7.88657	20.9788	1.30773	4.09498e-09
Rtp4	34.8665	94.3944	1.3077	1.37184e-06
Gbp6	0.422519	1.30088	1.30756	0.00548449
Gria3	0.147932	0.451432	1.30722	0.00594662
Cpne2	16.4729	43.2505	1.30682	2.17262e-12
Atp1b1	85.5147	221.801	1.30679	1.29628e-36
Rubcnl	2.78934	7.53089	1.30617	1.68922e-07
Itm2b	296.581	767.941	1.30504	4.06557e-43
Trbv1	13.4135	36.9698	1.30449	5.91461e-06
BC051142	0.0289702	0.311263	1.30395	0.0619557
Cfap52	0.0268586	0.420003	1.30388	0.0484189
Soat1	12.089	31.2814	1.30328	7.42704e-33
Ptpn13	0.0232626	0.111472	1.3018	0.0615249
Sytl2	0.544112	1.50169	1.30142	3.74147e-05
Sfrp2	0.0228546	0.398992	1.30136	0.0780228
Pltp	1.19355	3.35575	1.29934	0.000293674
Zfp831	2.56087	6.70143	1.29923	3.14277e-13
Gm22121	2.23705	19.8211	1.29859	0.0722893
Cnga1	0.181875	0.582148	1.29857	0.0109528
Lrrc2	0.11101	0.555573	1.29805	0.0724343
A430033K04Rik	3.36544	8.85194	1.29768	2.01701e-10
Gprc5b	0.589277	1.67718	1.29671	0.000839823
Ksr2	0.170836	0.501466	1.29655	0.00229602
Acot11	0.0945065	0.380658	1.29584	0.0459586
Ilvbl	5.62366	14.5847	1.29453	5.31815e-15
Itpk1	27.6837	71.4251	1.29348	1.08116e-19
Ddx60	1.09747	2.97502	1.29329	9.9749e-06
Cacna1e	0.0160091	0.0675297	1.29133	0.0437074
Hvcn1	8.73625	22.5151	1.29127	1.14821e-21
Trim30b	0.294289	0.883354	1.29095	0.0034036
Trbv12-2	14.472	41.4406	1.29045	0.00127294
Ticam2	2.88742	7.5731	1.28954	2.37964e-09
Stard10	15.1484	39.3573	1.28931	1.74516e-11
Zfp677	0.724894	2.15074	1.28926	0.0010271
Klra3	1.1004	3.5132	1.28913	0.0136691
4930523C07Rik	9.96155	25.5469	1.28907	2.79134e-37
Dmrta1	0.757286	2.09397	1.28851	0.000209077
Gm28935	12.5397	34.6352	1.28643	6.11036e-05
Gm43568	0	0.42953	1.28513	0.0466706
Ptpn5	0	0.110861	1.28453	0.0117537
Galr2	0.639243	1.932	1.2822	0.00915199
Maml2	15.0007	38.2498	1.28129	5.17011e-30
Abca1	1.11235	2.95132	1.28008	1.67647e-06
Wdr49	0.0113027	0.166047	1.27983	0.0534303
Olfm1	0.404476	1.21045	1.27881	0.00691375
Scin	0.870222	2.59544	1.2773	0.00191411
Gm28053	1.0585	3.35876	1.27705	0.0117719
Pcdhga1	0.319376	0.94374	1.27589	0.00810311
Fam174b	0.230918	0.856324	1.2758	0.0364795
RP23-318O7.2	0.944768	2.98568	1.27543	0.016144
Gpr157	0.355099	1.03127	1.27538	0.00284008
Gm23935	22.9579	160.102	1.27424	0.0542843
Gm19026	0.0900184	0.362758	1.27368	0.0436211
Tpra1	10.5641	27.0926	1.27361	5.2691e-11
Gm45123	0.07838	1.05065	1.27344	0.0564655
Cd5	17.5707	44.9123	1.27325	2.42384e-13
Ifi208	16.888	43.5592	1.27313	1.78639e-10
Kif21b	14.1082	35.8273	1.27299	4.08684e-18
Gna12	29.7563	77.0986	1.27242	9.8523e-09
Pea15a	2.96321	7.76327	1.27221	2.35065e-07
Nfkbie	21.0113	53.4263	1.27198	7.87303e-17
H2-Q1	0	0.2508	1.27176	0.0263668
Txnrd3	37.2614	94.4899	1.27143	2.79856e-24
Fam151b	2.00415	5.72427	1.27138	0.00170971
Fam169b	3.26797	8.5533	1.27115	1.80235e-07
Gm15503	0.283875	1.00748	1.27106	0.0398897
Fads6	0.0868464	0.312956	1.26947	0.0339214
Tarm1	0.023817	0.405546	1.26839	0.0485503
Chst10	0.591304	1.5747	1.26761	3.92606e-06
Pdk2	1.89433	4.96512	1.26549	3.03235e-06
Gm43989	0.47887	3.06048	1.26478	0.0944295
Csrnp1	23.3669	58.9007	1.26469	2.58994e-24
Gm10505	1.70852	4.72882	1.26253	0.000485353
Mcpt4	0.5759	2.24933	1.26155	0.0593536
Dntt	38.1686	96.8739	1.26112	9.73122e-17
Il21r	30.5618	76.6079	1.26053	2.19621e-34
Osbpl3	0.405644	1.12318	1.25994	0.000955374
Gm14122	0.430888	1.74664	1.2597	0.0480365
Pyroxd2	0.0762352	0.415272	1.25948	0.0796686
Sh3bp5	20.7897	52.2583	1.25936	2.66589e-24
Gpr33	0.19063	1.09332	1.25933	0.0967301
Gm13571	0.0200877	0.257075	1.25912	0.066114
Runx2	2.00191	5.12587	1.25747	2.96249e-10
RP24-462I5.2	0.348236	1.63505	1.25737	0.0690951
Sod3	1.07692	2.85424	1.25703	6.50857e-05
Nlrp10	0.712196	1.93109	1.25657	9.62076e-05
Rbakdn	0	1.00586	1.25595	0.0222785
Gm38118	2.14264	5.81572	1.25584	0.000120433
Eif4e3	16.6445	41.9005	1.25557	2.62924e-22
Card19	35.0245	88.4498	1.2552	1.29406e-13
Unc5b	0.00934617	0.136025	1.25469	0.0842733
Aak1	8.14803	20.3825	1.25462	8.82866e-24
Gm4673	0.565056	1.56745	1.25456	0.003198
Gm15478	0.212439	0.940003	1.2545	0.0745208
Parp14	6.44598	16.1404	1.25385	5.14022e-27
Patj	1.32511	3.3561	1.25222	1.15656e-13
Itgax	0.283507	0.843739	1.25157	0.0121041
Slc36a4	0.372871	1.0687	1.25096	0.00785035
H2-M3	16.4258	41.4606	1.25023	5.73353e-16
Abca9	0.0279164	0.155008	1.24999	0.0875073
Ifi213	13.1396	33.5922	1.24992	6.95239e-08
Inpp1	9.30743	23.3213	1.24933	3.56451e-20
Kremen1	5.94656	15.0387	1.24919	1.55897e-09
Ech1	60.021	149.928	1.24798	1.90988e-21
Cpd	5.31545	13.3839	1.24782	1.85643e-16
Gm27240	0.38277	1.96906	1.24693	0.0691948
Mex3b	4.81038	12.164	1.24657	2.01835e-10
Gm14039	2.17042	12.0819	1.24648	0.0675706
Trim5	4.02197	10.2463	1.24564	9.35444e-09
Slc25a31	1.70546	4.67293	1.24505	0.00145321
Bsn	3.03762	7.64119	1.24456	3.19765e-11
Arrdc4	0.370587	1.15429	1.24415	0.0168654
Rsl1	4.28404	11.5067	1.24141	0.000286097
Lrrc71	0.0128489	0.189329	1.24125	0.0673151
AC168977.1	0.122489	0.815363	1.24064	0.0563866
Gm37760	0.949698	2.49117	1.23856	0.000148195
Nudt18	1.64655	4.24542	1.23829	3.3176e-06
Cdh23	0.0449201	0.149192	1.23699	0.0396133
Trdc	4.11447	10.5771	1.23671	1.43948e-06
Tmie	0.896488	2.46463	1.23659	0.00165742
Gm6034	0	0.478547	1.23626	0.0219015
Nnat	0.114778	0.657023	1.23614	0.0744871
Bgn	0.0182846	0.149668	1.23569	0.0874155
Tgfbr2	26.2196	64.6938	1.23559	1.49935e-25
Gm45590	1.10995	4.86284	1.23485	0.0724343
RP23-240G3.2	1.84632	4.89469	1.23411	0.000182683
Gm44187	0.11364	0.59518	1.23358	0.0967715
Oas1b	5.73023	14.3972	1.23348	1.73321e-09
Ccdc91	0.364758	1.17144	1.23203	0.0300751
Gna15	35.7196	88.2903	1.23191	1.65835e-16
Dok1	11.4065	28.3036	1.23184	1.20363e-12
Xdh	0.806329	2.12091	1.23141	0.000189314
Gm37124	0.258774	1.01161	1.23136	0.0688507
Gm33280	0.369183	1.06244	1.23086	0.00593873
Gm7496	0.476875	1.80908	1.23066	0.065606
Rgs10	36.3067	91.6629	1.23025	1.84698e-07
Ptprk	0.0316247	0.137917	1.22931	0.0641913
Gm43310	1.3593	4.04124	1.22888	0.0182769
RP24-220H23.2	0.108883	0.68729	1.22877	0.0761799
Aplp1	0.222321	0.768173	1.22766	0.0331529
Cyp4f17	0.06587	0.504334	1.22692	0.0709896
Fam46a	5.24746	13.1845	1.22674	5.93662e-09
Gm42922	0.157318	0.677583	1.22505	0.0696372
Sp100	42.7502	106.801	1.22502	9.80923e-09
Tnfaip3	5.65065	13.8763	1.22502	1.35681e-16
Grk5	5.89983	14.5918	1.22424	1.52519e-13
Gm16213	0.189046	1.45727	1.22274	0.0883589
Pstpip1	10.2913	25.3992	1.22246	7.02798e-13
Map2	3.08071	7.55461	1.22227	7.50659e-16
Mcemp1	0.368101	1.32942	1.2217	0.0549097
F730311O21Rik	0.235842	0.681637	1.21983	0.00969745
Dpf3	0.106871	0.413543	1.2196	0.0609261
Trim21	8.53275	21.1869	1.21798	1.29887e-11
Trim12a	8.78085	21.649	1.21773	5.56592e-13
Ms4a6d	0.905235	2.64554	1.21739	0.0110039
Tlr3	0.504972	1.37921	1.21722	0.0056701
Arhgap4	18.383	44.6964	1.21718	3.74187e-37
Fcmr	3.44184	9.08491	1.21671	0.000733567
Anxa11	22.7571	56.6517	1.21657	2.91123e-07
Gm28875	2.55196	7.4531	1.21635	0.00869752
Pde10a	1.79534	4.41032	1.21573	1.0267e-11
Slc16a10	0.647724	1.68392	1.21554	0.000228902
Nfatc2	2.7732	6.89077	1.21534	7.59072e-08
Ffar1	0.390052	1.07903	1.21412	0.00564866
Ptgfrn	0.0646217	0.213553	1.21371	0.0414733
Slfn8	10.4595	26.0021	1.21294	9.89508e-09
Gm26839	0.466796	1.82799	1.21256	0.0795382
Fam49a	6.02636	15.2092	1.21151	8.58039e-06
Dkkl1	1.11722	3.03174	1.21124	0.000529446
Gpr137c	0.249635	0.832372	1.21095	0.0440515
Cdh13	0.019515	0.105094	1.21045	0.0952489
4930590J08Rik	0.0405661	0.222357	1.21038	0.0794743
Igkv6-32	0.159804	2.0915	1.21019	0.0466817
Btnl1	0.0264405	0.379745	1.20958	0.0486728
Gm37963	1.51693	4.76762	1.20936	0.0323444
Tlr7	1.84463	4.89366	1.20915	0.00118103
Gm36266	1.06645	3.00521	1.20907	0.00676082
Gm16576	1.5496	3.83843	1.20895	3.2899e-07
Gm37169	0.923976	2.45415	1.20828	0.00143659
Prrt1	6.63734	16.332	1.20779	7.61224e-10
Dach2	0.0943362	0.286706	1.20743	0.0544522
Ccr4	0.484956	1.44098	1.20715	0.0258251
Gm45695	0.393798	2.34688	1.20704	0.0687585
Kbtbd11	7.65735	18.8284	1.20469	2.78723e-09
Klhl36	3.0653	7.59438	1.20362	2.76115e-06
Ndrg1	1.10897	2.76046	1.20307	1.38322e-07
4930486L24Rik	0.373914	1.33655	1.20303	0.0582178
Gm44064	0.102592	0.800014	1.20283	0.0933185
Rapgef4os3	0.209422	0.738793	1.20282	0.0559307
Klrc2	0.151808	0.473478	1.20272	0.0385966
Adamts3	0	0.132098	1.20259	0.0625367
Gm43769	0.419574	1.22889	1.20255	0.0209221
Ebpl	8.66002	21.4908	1.20229	2.25738e-07
Gm43652	0.523139	2.18932	1.20212	0.0885292
Gm26908	0.300216	1.08885	1.2014	0.0500088
Mtm1	0.888862	2.28396	1.20136	6.56588e-05
Il18rap	1.6624	4.17727	1.20047	7.94316e-06
Gm1720	0.14585	0.93118	1.19918	0.0967066
Fndc9	2.57711	6.43272	1.19845	1.84699e-05
Gm20559	7.53797	18.5285	1.19796	8.64835e-09
2810429I04Rik	0.246263	0.685927	1.19792	0.00766181
Ctsw	32.3359	78.5467	1.19756	1.20325e-11
Plpp3	2.59393	6.39918	1.19685	2.54143e-06
Epsti1	53.3401	129.156	1.19629	1.23409e-14
Clu	1.0825	2.84361	1.19569	0.00138289
Grcc10	11.3565	27.6518	1.19568	3.91926e-09
Tnfrsf1a	5.04905	12.4763	1.19454	1.01638e-07
Gbp10	0.075508	0.415253	1.1935	0.0961813
Slco3a1	1.80602	4.4576	1.19337	9.76487e-07
Atp8a1	4.65484	11.2343	1.19319	9.68768e-18
Rai1	46.6102	114.32	1.19203	8.17534e-07
Coro2a	114.289	275.334	1.19138	6.66765e-13
Prr33	2.40594	6.07137	1.19109	7.30797e-05
Ccdc90b	0.504453	1.53505	1.19056	0.0202003
Lrrfip1	25.8927	61.8315	1.18959	3.09428e-38
Tuba3b	2.15826	5.47105	1.18952	0.000341318
Acpp	2.00161	4.93798	1.18948	1.87441e-07
Tcp11x2	0.257314	1.0546	1.1884	0.0853655
Gadd45a	9.31756	22.7881	1.18748	4.8538e-09
Slc43a2	6.87981	16.4706	1.18713	4.15547e-16
Cbr1	3.96882	9.92057	1.18706	1.58462e-05
Ttbk1	0.176745	0.524008	1.18588	0.0180201
Gm44175	8.72357	21.5203	1.18586	6.68701e-06
Padi2	15.4035	36.7728	1.18417	3.64003e-18
Fam160a1	0	0.130572	1.18369	0.0307394
Sell	64.8181	157.927	1.18357	3.25933e-07
Gm8774	2.11146	6.16068	1.18254	0.0409653
Jund	101.607	242.834	1.18152	2.6805e-12
Gstk1	2.24098	5.90283	1.18113	0.00187139
Wscd2	0.130139	0.359024	1.18058	0.0102618
Nlrc4	0.508481	1.36455	1.18028	0.00397496
Pla2g7	0.204931	0.768498	1.17969	0.0812572
Ighg3	0	0.531746	1.17935	0.0260567
Gfpt2	0.0976783	0.339477	1.17929	0.080388
Cxcr5	2.10852	5.19213	1.1791	2.64839e-07
Tmod2	0.00500627	0.0664449	1.1788	0.0821646
Tuba3a	6.79892	16.8761	1.17872	3.50451e-05
Irf4	72.1729	170.76	1.17842	2.53626e-34
Klrk1	6.79517	16.8742	1.17804	0.000102416
Cldnd2	0.0864243	0.998455	1.17796	0.0626527
Atp8b4	2.98075	7.2852	1.17786	4.15081e-06
Cdk17	5.43922	13.3277	1.17699	3.25831e-06
Adamtsl2	0.0402161	0.18416	1.17652	0.0704583
Neil3	10.1068	24.4652	1.17632	1.22355e-09
Foxc1	25.1943	59.7017	1.17625	1.45088e-28
Hspa1a	1.60973	4.02563	1.17615	0.000114889
Ppm1h	2.57044	6.2155	1.17573	1.23401e-07
Sipa1	152.94	367.25	1.17552	4.72277e-09
Ifitm10	1.72191	4.23085	1.17541	1.66076e-05
C130050O18Rik	0.0338661	0.296221	1.17502	0.0836291
Plxna1	38.086	91.7094	1.17501	7.05382e-08
Cfap73	0.402446	1.76994	1.175	0.0781236
RP23-181A8.7	2.57514	6.34273	1.17472	1.45801e-05
Arl4c	37.4406	90.1342	1.17462	3.58196e-08
Abcd1	46.8944	111.334	1.17444	9.78996e-14
Traj21	13.8302	45.9281	1.17309	0.0527798
Mgst1	0.0798428	0.590088	1.17185	0.0862601
Stat1	10.2623	24.7042	1.17156	2.26452e-08
Glb1l	1.31649	3.19604	1.1713	4.06627e-06
Galnt4	5.06998	12.1974	1.17037	8.80829e-10
Bpifa2	30.8202	74.7154	1.17007	2.28632e-06
Zfp760	0.842691	2.31781	1.16995	0.0106915
Gm16046	0.0426023	0.614113	1.16847	0.0789286
1810062O18Rik	0.877754	2.47418	1.16838	0.0258362
Sgsh	2.1029	5.08914	1.16829	3.33263e-07
RP23-292G1.5	0	0.119929	1.16639	0.0493793
Gm43949	0.0509087	0.445961	1.16631	0.0767325
Crbn	9.24096	21.9257	1.16572	1.83958e-14
Sh3yl1	0.674386	1.83403	1.16565	0.0062531
Tspan9	0.586767	1.53051	1.16482	0.00355543
Klre1	0.834681	2.14204	1.16455	0.00438463
Cd226	12.7491	31.0263	1.16454	1.05048e-05
Mical2	0.0423658	0.151876	1.16347	0.0777337
Neurl1b	3.58175	8.5465	1.16346	3.61904e-08
Grk3	0.19796	0.540741	1.1632	0.0177759
RP23-313P23.4	2.77633	7.4351	1.16217	0.00815996
Dock8	39.6939	92.8714	1.16109	3.31559e-24
Insl3	0.551904	2.16538	1.15922	0.089963
Cd209b	2.38174	5.96732	1.159	0.00145106
Gm11695	1.28532	4.32793	1.15897	0.0629392
Mmp25	1.08409	2.78901	1.15874	0.00185213
Ar	0.281651	0.729798	1.15844	0.00416476
Gp9	1.82048	5.05041	1.15838	0.0569134
Basp1	10.6973	26.0584	1.15825	4.85567e-05
Xylt1	0.390719	0.984603	1.1557	0.00161084
Stac3	0.246557	0.787235	1.15538	0.0669694
Gm10451	0.22795	0.779319	1.15534	0.0908149
Pitpnm1	17.3783	41.3362	1.155	3.04802e-07
Als2cl	3.75156	8.81437	1.15384	5.03095e-12
Mafb	0.162876	0.592968	1.15327	0.0965346
Rec114	0.645121	1.99759	1.15302	0.0481258
Tspan13	367.305	852.013	1.15138	6.41355e-46
Eid2	1.26333	3.4345	1.1499	0.0281573
Akr1c13	13.4346	32.4605	1.14946	5.91461e-06
Tbrg1	52.7217	122.14	1.14883	8.47712e-35
Gm27162	0.681677	1.87324	1.14882	0.024024
Arhgap26	2.81147	6.53604	1.14771	2.495e-20
Ggt1	1.31094	3.22418	1.14752	0.000306629
Slc39a4	0.485933	1.38657	1.1471	0.0349583
Zfp459	0.401819	1.19937	1.14665	0.0443521
Havcr2	0.0576625	0.343254	1.14635	0.0902407
Mycn	61.484	143.345	1.14575	2.22902e-12
St6gal1	80.923	186.868	1.14495	2.96031e-30
Gm13031	0.619406	2.11753	1.14429	0.0799673
Il2rb	53.4624	124.509	1.14317	3.92703e-13
Tet3	12.6183	29.3857	1.14309	4.97901e-11
A930002I21Rik	4.375	10.5043	1.14263	4.65371e-05
Serpina3g	0.876229	2.39031	1.1426	0.0156941
Ccr7	49.6855	115.591	1.14258	7.66482e-14
Gm8369	5.47135	13.1285	1.14207	3.60505e-05
RP23-278O17.1	0.69703	1.81338	1.14141	0.00941081
Tigit	0.358745	1.62071	1.14132	0.0904209
Phf11d	0.189707	0.601034	1.14131	0.0687585
Plekhd1	0	0.194995	1.14111	0.0712421
Ccdc17	2.82651	6.84333	1.14102	0.000109122
Ampd1	2.02289	5.02454	1.141	0.00134634
Gm12185	1.88305	4.61597	1.14091	0.000191096
Tnfsf8	9.10931	21.3961	1.14051	1.36838e-08
Mob3b	2.56401	6.0718	1.13987	5.34481e-07
Gm12298	0	0.776143	1.13971	0.0381244
Gm45191	0.186838	0.528434	1.13931	0.0347994
Gm14027	1.24536	3.73543	1.1393	0.0458133
Amigo2	1.88843	4.60091	1.13928	0.000465248
Txk	2.17055	5.12038	1.13917	4.99844e-07
Aldh1a7	0	0.239686	1.13886	0.0152567
Ccng1	46.0583	107.036	1.13833	2.21797e-15
Hook1	0.5347	1.32893	1.1379	0.00137956
Tmem136	0.108781	0.432222	1.13784	0.0812874
Naglu	11.0553	26.0125	1.13736	1.77971e-07
Trp53i11	217.644	510.906	1.13675	4.60049e-07
Cd247	11.1821	26.1095	1.13637	1.87972e-09
BC048559	0.0154568	0.186761	1.13625	0.0879311
Phf1	28.5489	65.7243	1.13465	2.26773e-17
Tcf7	252.814	583.564	1.13442	1.45952e-14
Lrrc75b	1.04248	2.51396	1.13392	0.000313964
Mfsd4a	15.3656	35.4373	1.13376	1.3388e-16
Rnf122	0.898423	2.1431	1.13369	1.10644e-05
Cyb561a3	75.7837	174.573	1.1335	4.59599e-17
Sdc3	0.639119	1.56778	1.13293	0.000714469
Raver2	0.808429	1.9663	1.13288	0.000597098
H2-Oa	9.66118	22.4694	1.13257	8.22803e-09
Rcsd1	48.5225	111.252	1.13228	8.31898e-25
Airn	1.93912	4.61156	1.13178	5.08873e-05
Cdc42ep3	56.1499	128.529	1.13142	4.87895e-32
Dapl1	82.8116	195.076	1.13133	4.12545e-06
Trbj2-3	13.6106	44.0394	1.13091	0.0725281
Psd4	21.7969	50.1734	1.13047	1.83606e-14
Ehd3	10.7323	25.3483	1.13028	9.31722e-06
Hopxos	0.50617	1.4987	1.12808	0.0576242
Bcl11b	13.2244	30.5811	1.12803	1.162e-09
Gm37566	0.0112987	0.149922	1.12756	0.0910788
Actc1	0.476384	1.44266	1.12727	0.0546043
Cd3g	36.9515	86.3043	1.12708	9.06882e-07
Gm44174	75.9464	180.87	1.12613	7.66378e-05
Rfx2	7.16544	16.6615	1.12578	1.35846e-07
Atp8b2	15.3809	35.2423	1.12524	3.02269e-15
Gimap5	7.58056	17.5378	1.12497	2.57384e-11
Pitpnc1	13.4746	31.147	1.12493	1.27214e-09
Acta1	25.8826	60.1058	1.12423	3.30338e-08
Cacna2d2	0.288432	0.755331	1.12421	0.0122618
Tdrp	8.73192	20.2418	1.12387	8.87052e-08
Tyms	21.6023	49.595	1.12327	2.34703e-17
Gm36948	0.429981	1.13995	1.12314	0.0280158
Pglyrp1	3.16831	7.51374	1.12293	5.87264e-05
Slc36a3	0.248277	0.795581	1.12216	0.0765817
F2r	8.44504	19.7154	1.12138	1.09401e-06
Malat1	50.1992	114.85	1.12133	7.75895e-16
C230085N15Rik	0.384693	1.04026	1.12127	0.0257611
Gpr68	8.93988	20.5917	1.12075	1.89952e-11
Themis	9.15418	21.523	1.11969	3.45551e-05
RP23-324E2.10	5.94463	13.7928	1.11926	6.93848e-07
Gm16026	0	0.179048	1.11918	0.0791891
Klk8	14.2372	33.0209	1.11918	1.28094e-07
Cd27	36.9681	85.0912	1.11908	2.26888e-09
Zmat1	2.61931	6.13227	1.11904	3.18746e-07
Rai14	4.63373	10.6272	1.119	7.40289e-10
Slc6a19	2.04679	4.77844	1.11865	2.85611e-05
Tnfrsf9	1.63854	3.96369	1.11739	0.00137702
Nat8f1	0.703946	2.04955	1.11708	0.0563866
Pik3ip1	11.5582	26.262	1.11702	9.53529e-18
Thsd1	3.15996	7.25601	1.11672	1.92734e-08
Traf1	4.03181	9.2586	1.11535	9.53997e-10
Prokr1	0	0.121458	1.11515	0.0180921
Tnfaip2	0.133045	0.411946	1.11417	0.0752724
Cc2d2a	0	0.100681	1.11397	0.039551
Plekho1	66.2326	151.841	1.11376	2.29202e-08
Gzmb	1.91373	4.88357	1.11325	0.0116912
Tdrkh	0.100572	0.346765	1.11323	0.066667
Galnt6	7.00799	16.2944	1.11323	1.44749e-06
Pdcd1lg2	1.04841	2.65568	1.11321	0.00683575
B2m	5992.12	13692.6	1.1127	4.9244e-12
Tead2	0.741433	1.8008	1.11237	0.00286209
Alms1	2.2918	5.24842	1.11143	1.75153e-10
Cxcr6	7.21491	16.8623	1.11072	5.38465e-05
Sema4f	1.00682	2.40794	1.11056	0.000564889
Ms4a4c	19.0708	44.8395	1.11014	0.000100947
Gm18860	1.5505	4.18645	1.10981	0.0307046
Baiap3	0.498535	1.2778	1.10977	0.0112386
Dok3	154.765	355.341	1.10939	3.22156e-07
Tmf1	11.9602	27.1284	1.10921	3.42251e-20
Cd7	34.4075	78.8145	1.109	6.31816e-09
Gm43581	0.92878	2.33329	1.10875	0.00942937
Fyn	64.5487	145.496	1.10872	1.32801e-35
Nacc2	0.457809	1.09428	1.10865	0.00137545
Zfp768	2.88082	6.68531	1.10861	3.81485e-05
Nr4a3	1.48905	3.49155	1.10841	1.90281e-05
Gm43412	0.222496	0.741784	1.10798	0.0961821
Gm19684	0.494725	1.46368	1.10792	0.058117
Zcchc3	0.478535	1.30912	1.1079	0.0372771
Adgrg5	10.2573	23.3334	1.10745	2.81904e-12
D930028M14Rik	1.6175	4.15562	1.10719	0.0155099
Tssk4	1.99136	4.88344	1.10707	0.00269138
Ms4a6b	34.4095	84.0654	1.10633	0.00484798
BC037156	4.33262	11.0795	1.10578	0.0127305
Gm43703	3.03778	7.67822	1.1053	0.00551261
Natd1	29.745	67.1658	1.1053	6.214e-14
Gm26740	5.70345	13.4933	1.10475	0.000153554
Trbv3	48.3768	114.641	1.10469	0.000687514
Zyx	18.6496	41.9836	1.10425	1.51572e-21
Gm16106	2.63474	7.8374	1.10392	0.058117
Phf11b	10.3994	24.4139	1.10376	8.61688e-05
H2-Aa	51.0712	116.166	1.10268	5.96689e-10
Il18r1	5.20262	12.031	1.10243	4.61131e-06
Sh3pxd2a	6.82447	15.3973	1.102	4.08842e-12
Aplf	2.95302	6.70567	1.10146	7.6861e-11
Gm17334	0.906488	2.65291	1.10059	0.0681978
Ogfrl1	14.1532	31.7083	1.09984	4.41358e-33
Ms4a4b	44.2675	101.292	1.09948	1.60456e-06
Igkv5-43	0	1.51122	1.09912	0.0460937
Zfp366	0.272031	0.804863	1.09862	0.0737684
Gm16365	0.346328	1.17094	1.09848	0.0957289
Kctd2	11.2706	25.4276	1.09848	4.06856e-12
Gm12260	7.28064	17.4855	1.09737	0.00355481
Gm20519	2.33582	6.73252	1.09733	0.0746526
Ifi203	39.5366	89.1979	1.09697	1.37884e-12
Gimap7	4.5206	10.402	1.09646	8.2949e-06
4921514A10Rik	0.165073	0.615891	1.09572	0.0947566
Ccl8	2.26141	6.43924	1.09527	0.0787806
Arsg	0.697679	1.73717	1.09504	0.00936859
H2-M2	1.2935	3.36864	1.095	0.0284123
Mus81	8.85437	19.9265	1.09498	5.75962e-11
AB124611	205.882	459.938	1.09385	1.31879e-17
Nlrp3	0.93944	2.26152	1.09376	0.00727389
Gm17552	1.87907	4.33256	1.09346	5.78988e-05
Gm16069	1.62893	4.68023	1.09327	0.0700451
Arhgef5	1.7755	4.0292	1.0924	1.99951e-07
Trim14	8.52331	19.2875	1.09235	1.71188e-07
Trim30c	0.751201	2.02455	1.09228	0.0234602
Ceacam16	0.71884	1.99231	1.09221	0.0538469
Gm37123	0.771704	2.26938	1.09208	0.0723945
Sp110	7.91386	17.755	1.09204	1.32731e-15
Gm16740	1.40488	3.80535	1.092	0.0514725
Rassf4	3.09379	6.93061	1.09165	1.68464e-12
Gm20658	0.289534	0.869361	1.09056	0.0936539
Trim12c	12.7569	28.9883	1.09051	5.72035e-08
Gpr15	2.58669	6.29969	1.09022	0.00667136
Rpl3l	3.74442	8.75006	1.09019	0.000285063
Snx29	0.82739	1.91281	1.09012	0.00013192
Nek8	3.4918	7.89788	1.08946	6.55122e-09
Cd8b1	216.408	484.254	1.08879	2.72077e-13
Gpr18	62.5767	140.489	1.08789	2.67445e-10
Gm26541	2.16323	5.01927	1.08784	6.48129e-05
Cd8a	116.544	263.155	1.08743	1.88987e-07
Rpl26-ps2	1.6676	4.89816	1.08712	0.0713139
D930048N14Rik	2.04297	4.71742	1.08673	5.19932e-05
Myo3b	0.161298	0.44214	1.08644	0.0521862
Sla2	4.40562	9.89968	1.08599	6.43352e-08
Itgb7	5.5484	12.6315	1.08571	5.07283e-06
St8sia6	0.188669	0.51659	1.08561	0.0554476
Skap1	6.33967	14.3569	1.08472	9.14535e-07
Vasn	2.57089	5.96766	1.08442	0.000868228
Gm16907	1.11173	2.75487	1.08431	0.00734631
Zfp949	1.01349	2.35992	1.08379	0.000476634
Gm37387	1.23046	3.21637	1.08365	0.0384426
Fam134b	8.50953	19.667	1.08229	0.000314492
Ehhadh	0.615496	1.56613	1.0811	0.00872687
Trbc2	533.405	1190.31	1.08097	2.31175e-10
Akap5	0.316426	0.780121	1.08045	0.0140353
Scml4	5.30479	11.9038	1.08033	4.30074e-09
2310043P16Rik	4.16663	9.52987	1.07942	6.41474e-05
Gm43819	2.63059	6.10458	1.07938	0.000186549
Lypd6b	1.52391	3.70399	1.07879	0.0061148
Dcaf11	10.7872	23.9278	1.07848	6.13369e-14
Ly75	7.95501	17.8012	1.07782	5.3349e-09
Lair1	0.695846	1.62167	1.07774	0.000526219
Gm14119	39.0732	88.9695	1.07703	2.72778e-05
Clcf1	15.5096	34.4769	1.07687	2.65961e-11
Gm8493	4.51959	11.0192	1.07668	0.0255251
Trac	342.746	764.02	1.0765	2.39314e-09
Gm42979	0.592788	1.59014	1.07577	0.0415652
Zfp882	0.512346	1.29444	1.07568	0.0188101
Cerkl	0.527606	1.25162	1.07495	0.00678208
Slc17a3	0	0.116519	1.0747	0.0457326
Gm4258	0.711042	1.92291	1.07446	0.0696258
Fam102a	15.87	35.1097	1.07403	1.44232e-13
Cd3e	111.617	247.711	1.07358	1.2148e-10
Gzmm	3.15628	7.37089	1.07332	0.000831757
Tmem150a	1.87796	4.50041	1.07312	0.00709245
Flt3l	15.804	35.167	1.07213	3.92286e-09
Tas1r3	0.461618	1.19101	1.07199	0.0405212
Icos	5.60477	12.7367	1.07151	2.68902e-05
Ankrd9	1.28205	3.04027	1.07105	0.00313953
Neb	0.16913	0.407283	1.0705	0.00622687
Nkg7	179.696	398.688	1.06968	2.55233e-09
Herc6	1.389	3.16552	1.06948	1.53839e-05
Tbc1d2b	1.42183	3.20085	1.06918	2.21972e-06
Snai3	3.90108	8.905	1.06853	0.000120325
Cldn34c1	0.996045	2.32381	1.06848	0.00219744
Map10	0.234127	0.668842	1.06798	0.0836766
Tmem163	0.199082	0.603807	1.0671	0.0931084
Gm15675	1.68988	3.94164	1.06709	0.00127162
Fam105a	5.95102	13.7219	1.06691	0.000827522
Ms4a6c	3.60874	8.43624	1.06688	0.00360418
Tmem256	201.442	442.057	1.0658	3.64357e-20
BE692007	8.6713	19.6412	1.0651	0.000164869
Ppp3cc	71.0508	155.854	1.0649	2.78633e-23
5830411N06Rik	0.49339	1.19317	1.06483	0.0159246
F2rl1	20.3702	45.4768	1.06458	2.91961e-06
Tspan17	2.11832	4.96804	1.06245	0.00245633
Eefsec	44.2819	97.2127	1.06218	3.51909e-11
Sh3bgrl2	1.70999	3.78602	1.06152	2.68353e-07
Pfkfb3	32.5262	70.9755	1.06129	6.02436e-21
Rasgrp1	19.5177	43.6487	1.061	1.36566e-05
Bcl9l	30.5256	67.0437	1.06087	9.14106e-10
Jaml	2.33543	5.36494	1.0608	0.00162502
Sorl1	4.6613	10.3177	1.06079	2.45904e-07
Mxd1	3.55164	7.86089	1.06005	1.72949e-08
Pole4	29.5927	64.9222	1.05996	1.60273e-16
Thy1	159.284	348.688	1.05995	2.07879e-14
Cd3d	32.5646	72.5366	1.05963	6.12228e-06
Irak3	22.7672	49.8588	1.05898	5.04646e-17
Megf11	0.0655625	0.185503	1.05855	0.0796686
Cdh1	0.37575	0.993211	1.05853	0.064222
Smpd5	1.25917	3.0087	1.05848	0.0145959
Smpdl3a	14.8316	33.329	1.0583	5.84862e-05
Bach2it1	7.06003	17.338	1.05809	0.0216294
Gm43545	0.249635	0.744482	1.05788	0.0802467
Gm10729	0	0.36595	1.05685	0.060774
Nim1k	0.00736027	0.0667096	1.05669	0.0583184
Atg16l2	2.72602	6.06586	1.0565	7.0128e-06
Ly6c2	194.899	425.202	1.05639	1.34951e-14
Fnbp1	39.0578	84.8404	1.05607	7.21758e-25
Sidt1	20.0251	44.2272	1.0556	2.20107e-07
Phyh	17.3381	37.974	1.05558	3.03425e-12
Rsph1	0.77963	2.18671	1.05484	0.0421796
Ly6k	1.70529	4.37474	1.05483	0.0339325
Ccr9	4.50475	10.0729	1.05461	4.49258e-05
Cnr2	1.84561	4.16294	1.05394	0.000299737
Hdgfrp3	2.70808	6.0988	1.05208	0.000192765
1700052K11Rik	0.836332	1.96906	1.05194	0.0084084
RP24-79I19.5	0.875346	2.05772	1.0519	0.0080405
Cers6	0.69892	1.58425	1.05165	0.00036394
Art2b	9.8309	21.7724	1.05101	6.19976e-06
4930426D05Rik	0.336806	0.91835	1.05099	0.00759207
Gm19705	1.94524	4.56473	1.04958	0.0077973
Dbp	9.38125	20.4253	1.04957	3.19742e-12
Slc16a5	1.95934	4.43581	1.0493	0.000355348
Irf6	0.156048	0.4358	1.04923	0.0870265
Slfn1	42.579	93.9675	1.04918	2.50545e-06
Mybpc2	0.223286	0.607775	1.04908	0.058992
Hectd2	0.288288	0.706421	1.04871	0.0193013
H2-Ob	38.1876	82.648	1.04804	1.52909e-26
Anxa2	6.46963	14.3061	1.04724	5.29405e-06
Wsb2	0.980075	2.18528	1.04682	0.000320117
Rab43	0.396473	1.02667	1.04636	0.0609289
Vsir	9.0283	19.7303	1.04632	3.58994e-08
Tespa1	9.59556	21.0282	1.0457	1.73986e-09
Ssh3	15.6062	34.0168	1.0457	5.00064e-09
Sfmbt2	0.395738	0.951207	1.04534	0.0178538
Col5a3	0.926299	2.05509	1.04512	6.10051e-06
Actg2	13.6226	30.1431	1.04473	1.86005e-05
Itih5	2.08113	4.54803	1.04466	9.24936e-08
Samd3	4.18926	9.28475	1.04411	6.0156e-05
Glmp	19.684	42.4331	1.04381	1.70148e-20
Tmem43	16.7893	36.185	1.04215	2.60342e-14
Slc41a3	0.23173	0.671089	1.04208	0.0845258
Kcna2	1.53589	3.39815	1.0414	1.16456e-05
Tnfaip8l2	35.5447	76.8306	1.04125	6.0565e-11
Idnk	52.4756	113.052	1.04121	9.63535e-18
Rasal3	63.5682	136.992	1.04073	2.53467e-14
Pramef8	12.2101	26.3316	1.04073	3.20564e-19
Tgfbr3l	1.11365	2.56986	1.04069	0.0064695
Stxbp5	10.6656	22.9691	1.04065	9.47608e-19
Bin1	141.802	305.777	1.04064	3.44005e-15
Fam189b	17.4919	37.8083	1.04015	5.94635e-11
Gm11346	10.0829	22.2288	1.03962	2.01434e-05
Rnf19b	55.6348	120.055	1.03931	4.80756e-15
Fyb	38.2657	83.2262	1.03929	7.02811e-08
Synj2	5.44248	11.7435	1.03897	3.04678e-12
Arc	1.11101	2.5592	1.03867	0.00481261
Gm38253	1.05033	2.4265	1.0386	0.00365534
Gm5617	3.82333	9.19351	1.03705	0.0424746
Gm5528	4.65894	10.9395	1.03705	0.0165437
Gm5111	0.0546597	0.504692	1.03704	0.0786352
Kcnc1	0.506151	1.18052	1.03666	0.00894795
Mgat1	28.2007	60.7276	1.03591	1.54831e-12
Adar	16.2305	34.7837	1.03516	1.21343e-17
S100a11	23.7353	52.7678	1.03472	5.9736e-05
Gm43965	1.64201	4.12855	1.03453	0.0571837
Mrip-ps	0.932175	2.62529	1.03447	0.0895938
Cd79a	1453.66	3123.71	1.03406	4.86585e-12
Tapbp	98.6557	211.85	1.03378	1.10676e-13
Trib1	7.62245	16.3606	1.03334	1.85996e-12
Sytl3	0.758926	1.76724	1.03317	0.0117567
Hmgb1-ps8	14.6498	33.0563	1.03092	0.00135976
Gm42628	4.95701	11.297	1.03046	0.00551209
Irgm1	27.6916	59.3403	1.03038	1.82493e-18
Tmem150c	0.25202	0.635474	1.0301	0.0496198
Ciita	0.277174	0.701366	1.02997	0.0476498
Gm19261	12.563	28.3902	1.02832	0.00279534
Slco5a1	0.238684	0.550944	1.02805	0.0147603
Zkscan7	1.07575	2.47954	1.02793	0.0101913
Sult1d1	0	0.230728	1.02785	0.0473052
Cd6	7.18566	15.5644	1.02719	1.75215e-07
Nphp4	3.41473	7.42075	1.02697	2.11353e-05
Cux1	55.374	117.939	1.02675	2.20398e-23
Itk	16.3611	35.3705	1.02667	7.46703e-07
Nabp1	5.10463	11.001	1.02619	1.73321e-09
Ccl5	307.486	654.047	1.02446	2.72287e-21
Gm26577	1.31408	3.05808	1.02439	0.0169096
Acot6	0.515846	1.27673	1.02389	0.0489299
Gm37589	0.314529	0.839001	1.02367	0.0989476
Chia1	1.27857	2.99543	1.02335	0.0161093
Dpp4	86.3005	184.129	1.02246	4.3797e-18
Izumo4	2.54869	5.5969	1.02245	0.000150842
Mbp	21.0739	44.6989	1.02227	1.13354e-20
Gm45477	0.246091	0.628003	1.02172	0.0631956
Btbd11	1.52364	3.33195	1.02096	0.000128624
Gm13561	0.620586	1.55816	1.02093	0.0626527
Abcb1a	0.754462	1.74513	1.0201	0.0108622
Skil	6.22015	13.26	1.01999	7.63565e-15
Cxcr3	14.0168	30.0858	1.01971	2.9655e-07
Cd83	1.32416	3.08229	1.01941	0.0142535
Rnf208	0.40828	1.16569	1.01935	0.0765357
Adam11	0.203948	0.521745	1.01906	0.0715103
Gmcl1	5.36063	11.5745	1.01775	5.8802e-08
Il13ra1	0.563448	1.34974	1.01755	0.0355563
Arid3b	7.8281	16.6085	1.01748	2.15685e-11
2610008E11Rik	1.35726	3.02076	1.01742	0.00117892
Hivep3	5.15874	11.0033	1.01658	2.81029e-08
Eomes	4.41065	9.66896	1.01604	0.000382168
Hes5	6.36308	13.9712	1.01575	0.0021481
Serpinb6b	3.06454	6.82803	1.01564	0.00187064
Rab11fip4	0.936611	2.08206	1.01547	0.000841293
Palm3	0.76095	1.78284	1.01547	0.0204391
Hpcal1	24.2094	51.7055	1.01514	8.27528e-08
Gm19585	1.96838	4.96399	1.01465	0.0698201
Fcer1g	32.5901	70.296	1.014	6.52537e-06
Parp4	27.6952	58.3929	1.01394	8.66517e-21
Suox	6.81079	14.7022	1.01387	9.2398e-06
Adcy7	6.73383	14.3341	1.0138	1.15061e-09
Mdk	3.29597	7.34729	1.01379	0.00262287
Trav12-2	3.765	9.17265	1.01376	0.0466268
Lrrc29	1.21912	2.69537	1.0135	0.00131443
Trbv13-2	19.8565	44.039	1.01333	0.00165597
Rgs14	14.2872	30.7259	1.01295	1.22429e-05
Adgrb2	0.229963	0.558234	1.01195	0.0602998
Sh2d1a	1.99648	4.37897	1.01147	0.000262708
C130026I21Rik	0.441961	1.17685	1.01145	0.0872462
Gbp3	15.5132	33.0017	1.01084	3.33479e-12
Rapgef4	1.74632	3.829	1.01035	0.000651343
Ildr1	0.379956	0.910228	1.01027	0.0415728
Galnt2	0.361147	0.867697	1.01025	0.0410175
Gm29243	2.43113	6.18647	1.00971	0.0597866
Ccdc174	2.77937	5.93942	1.00909	5.20195e-09
Igha	0.593153	1.44459	1.00809	0.0519285
Krba1	0.855853	1.84133	1.00765	2.07132e-05
Snx8	13.5014	28.5249	1.0076	4.24514e-10
Ipcef1	16.0741	34.0849	1.0066	6.63658e-09
Nmnat2	0.600927	1.34359	1.00519	0.00592591
Cpne5	3.74963	7.9509	1.00496	9.96412e-07
0610009L18Rik	5.2076	11.7513	1.00456	0.0150521
Dzip1	4.82877	10.3447	1.00434	1.14057e-05
Tlr1	18.5183	39.9036	1.00395	0.000122476
Cd200r4	1.19809	2.75247	1.00392	0.0176721
Dnajb9	15.2674	32.6988	1.00343	2.30563e-06
Gm20696	0.33965	0.822911	1.00308	0.0641478
C87436	10.7293	22.5165	1.00283	1.55253e-15
Trbc1	77.2014	180.243	1.00235	0.0314133
Ubald2	30.8038	65.2912	1.00215	2.21985e-09
Ccl22	13.0776	27.6642	1.00136	1.45987e-09
Igf1r	0.289692	0.654471	1.00022	0.00678208
Cited2	300.288	154.946	-1.00131	2.40603e-20
Tex40	2.78848	1.06948	-1.00266	0.0738953
G430095P16Rik	16.8582	8.2714	-1.00392	0.00333991
Lpar5	65.9049	32.9919	-1.00459	7.2966e-06
Gm9333	10.8222	5.34207	-1.00602	0.000840019
Adi1	340.225	175.183	-1.00818	1.1234e-29
Ttc25	0.51472	0.211587	-1.00831	0.0921302
Gm7952	5.27086	2.37725	-1.00888	0.0295635
Cdkn2b	6.17238	2.99324	-1.00927	0.00295664
Itgb4	0.582575	0.263637	-1.00946	0.0192784
Gm9192	0.508362	0	-1.00957	0.0908909
Il7	0.668068	0.306609	-1.01	0.0708247
Trim32	26.1854	13.3329	-1.0111	1.0212e-13
Dpp7	10.8382	5.46096	-1.01237	5.5358e-07
Pstpip2	0.395396	0	-1.01281	0.0110757
Slc5a6	15.7744	8.00385	-1.01343	9.45944e-10
Gm45112	0.0944011	0	-1.01376	0.0813463
Cenph	36.5319	18.4088	-1.01389	1.20118e-05
Rad9b	3.10445	1.52536	-1.01479	0.000757196
Khk	6.57731	3.14126	-1.01498	0.00362019
Apoa2	4.85465	2.00806	-1.01536	0.0870246
Nubpl	4.20527	2.11072	-1.0158	2.44768e-05
Bcar3	5.34558	2.63756	-1.01679	3.01987e-05
Gm7997	3.09025	1.32962	-1.01696	0.0703692
Gm4217	21.3647	10.553	-1.0173	0.000242227
Ldha	646.097	329.463	-1.0174	6.73652e-16
Elac1	4.54803	2.27796	-1.01747	1.35699e-06
Akr1e1	8.346	4.21401	-1.01755	2.31772e-07
Chd7	11.745	5.92437	-1.01923	6.48463e-10
Rilp	1.61817	0.672867	-1.01936	0.0940585
Gm6419	6.68847	2.8817	-1.01987	0.0635769
Gm8941	7.59104	3.21031	-1.02028	0.058117
Gm9828	1.41335	0.627875	-1.02103	0.0572357
Gm31108	2.12226	0.924275	-1.0232	0.071141
Zfp318	8.32644	4.19814	-1.02446	7.13639e-12
Npm1	523.422	264.146	-1.02452	3.48442e-09
Gstp1	307.481	154.854	-1.02462	5.55848e-09
P4ha1	51.5288	26.1553	-1.0252	3.44787e-15
Gm12346	3.17768	1.49302	-1.02555	0.0140242
Mettl16	14.2087	7.21906	-1.02578	5.70589e-17
Rpl28	141.657	70.8479	-1.02638	2.73384e-08
Rps12	52.362	26.5131	-1.02647	1.64073e-11
Akip1	81.879	41.4913	-1.02652	1.0267e-11
Nars	480.294	243.926	-1.0268	1.8235e-20
Mmachc	134.789	68.3424	-1.02745	1.17426e-21
Stxbp4	3.2742	1.64464	-1.0276	4.75297e-08
Jag1	0.520934	0.220465	-1.02831	0.0887965
Rilpl2	39.2906	19.8087	-1.02854	8.22784e-14
Capsl	7.13833	3.31845	-1.02956	0.0185812
Tspan15	0.153044	0.0431689	-1.03019	0.0523317
Snap47	31.4599	15.8462	-1.03126	6.74314e-14
Tmem190	0.585556	0	-1.03329	0.0389482
Josd1	46.5454	23.42	-1.03343	5.62695e-17
Gm37786	0.154081	0	-1.03359	0.0683568
Bcat1	158.827	80.2916	-1.03385	8.76923e-32
Dctd	90.4401	45.6445	-1.03458	1.10172e-23
Snhg4	23.2769	11.6508	-1.03541	2.59765e-10
Aldh4a1	5.22394	2.57612	-1.03566	4.03111e-07
Tfr2	0.864341	0.376547	-1.0363	0.0204063
Sppl2b	26.5871	13.0624	-1.03639	4.59412e-06
Gm7289	4.24059	1.79347	-1.03646	0.056385
Gnpda2	5.81455	2.90053	-1.03657	3.5934e-07
Rida	7.91972	3.88791	-1.03787	6.08819e-05
Grip1	0.273594	0.104892	-1.03834	0.0990864
Nmnat3	6.21105	3.05039	-1.03845	4.91512e-06
Bphl	29.8621	14.8124	-1.03886	1.16614e-08
March3	0.405286	0.15551	-1.03929	0.087103
Gm12932	10.3615	4.79186	-1.04052	0.00926596
Ssc5d	0.971697	0.40871	-1.04288	0.00142322
Olfr979	0.172289	0	-1.04333	0.0611439
Nsun2	172.807	86.7295	-1.04509	1.80783e-23
Fabp5	21.3761	10.5464	-1.04546	3.95813e-09
Aig1	1.58766	0.750449	-1.04571	0.00148269
Gm11796	7.51068	3.43619	-1.04573	0.00988218
Trim16	6.01359	2.93616	-1.04606	8.4912e-07
Mif-ps3	37.9507	17.303	-1.04724	0.00649522
Eif5a2	14.1766	7.00637	-1.04739	1.55538e-07
2810468N07Rik	0.983055	0.256089	-1.04809	0.0366925
Cryl1	55.9477	27.608	-1.04945	1.28631e-09
Gm6368	16.8219	7.97181	-1.04963	0.000675733
Map1lc3a	18.6867	8.96206	-1.0498	0.000482615
C77080	3.29154	1.56799	-1.05173	0.000265064
Klhl10	1.89592	0.800331	-1.05297	0.0527481
Ltbp4	27.1699	13.1227	-1.05312	9.76314e-06
Chpf	16.4334	8.00726	-1.05319	8.36292e-07
Aldoart1	4.62214	2.11557	-1.05379	0.00594436
Gm25436	190.081	92.1922	-1.05491	1.94912e-05
Pkm	281.856	139.257	-1.05592	2.88964e-13
Pkig	184.766	91.4593	-1.05606	6.613e-17
Gm15294	32.7681	15.8733	-1.05615	2.63426e-06
BC037039	0.871159	0.322855	-1.05644	0.0860711
Oscp1	0.860452	0.378029	-1.05691	0.0257874
Crhbp	22.231	10.7882	-1.05714	1.31347e-07
Csf2rb2	14.0152	6.84347	-1.05771	7.41924e-10
9130008F23Rik	2.23215	0.982789	-1.05771	0.0494434
Qtrt1	68.8141	33.7559	-1.05816	4.10221e-08
Gm14335	4.62771	1.98873	-1.05857	0.0375757
2510002D24Rik	25.0383	12.1458	-1.05858	1.82405e-07
Rap2a	7.57236	3.64898	-1.06043	8.09285e-06
Gm15408	7.09027	3.33073	-1.06184	0.00162348
Prmt2	1.47568	0.657805	-1.06338	0.01166
Gm9922	1.81825	0	-1.06362	0.0616276
Marcksl1	236.583	116.719	-1.06395	2.64463e-23
Rnf223	1.56494	0.648978	-1.06454	0.0317304
Hspa12b	0.953564	0.400269	-1.06761	0.0325038
Fam132a	17.5618	8.24262	-1.06807	9.54475e-05
Fam222a	6.36726	3.0343	-1.06862	2.8385e-05
E330020D12Rik	11.7765	5.68134	-1.06867	1.96686e-06
Clpb	20.016	9.85566	-1.0694	4.25422e-24
Pus7	27.474	13.5284	-1.07042	1.43573e-24
Fgf13	34.9446	17.013	-1.07064	1.77649e-11
Ndrg4	0.376254	0.114321	-1.07085	0.0948309
Tada2a	34.6424	17.0014	-1.07178	8.63286e-15
Snora23	2.70061	0	-1.07219	0.0563866
Skida1	2.00497	0.944548	-1.0722	0.00174027
Tnfrsf22	17.6346	8.4846	-1.07446	1.21854e-08
Sphk1	0.104087	0	-1.07668	0.0750182
Gm9103	10.8692	4.527	-1.07685	0.0208562
Mtcl1	4.28218	2.03838	-1.07766	1.31679e-07
Gm5069	18.2116	8.64555	-1.07774	1.26459e-05
Gm42573	5.29609	2.0828	-1.07858	0.0490064
Katnal1	11.9593	5.81714	-1.07964	2.91081e-16
Tanc2	0.773276	0.362208	-1.08087	0.000321803
Pld4	28.1581	13.5776	-1.08188	5.6531e-12
Gdf11	8.11193	3.87517	-1.08249	1.80485e-07
Smurf1	13.4197	6.46471	-1.08362	2.46322e-12
Kcnc3	8.26662	3.80877	-1.08391	0.000241821
Pim3	51.1731	24.6234	-1.08422	1.9951e-10
Bex6	5.42372	2.27334	-1.08528	0.0282402
Pcdh1	0.0712738	0	-1.08694	0.0736898
Tnni3	0.247222	0	-1.08698	0.0646231
RP23-64B8.6	3.89883	1.44484	-1.08704	0.0698691
Ccdc112	1.84316	0.784293	-1.08713	0.0298526
Casc4	32.2248	15.6435	-1.08718	6.57551e-18
Nfkbil1	21.1341	9.94313	-1.08923	5.80172e-06
1810021B22Rik	1.93024	0.555567	-1.08934	0.0924778
Fbxw8	23.4942	11.1532	-1.09036	4.3223e-08
Atf5	281.713	131.37	-1.0921	2.85494e-05
Rab29	35.9675	17.3478	-1.09273	1.0189e-11
Rcan1	6.42758	2.97371	-1.09295	8.53605e-06
Plac8	2404.84	1158.32	-1.09425	3.86593e-13
Car5a	1.26558	0.419842	-1.09487	0.097947
Ahrr	2.21271	1.04919	-1.09533	9.7704e-07
Gm16015	1.30774	0	-1.09595	0.0701627
Gm15651	2.12489	0.914961	-1.09813	0.0143111
Bst2	95.7451	45.7585	-1.09832	3.50933e-12
Acsf2	43.4548	20.4619	-1.09946	1.82249e-08
Lrrc46	1.49589	0.532857	-1.10075	0.0802467
Chchd2	126.961	59.4036	-1.10132	3.66264e-06
Gng7	0.798896	0.316719	-1.10219	0.0256036
Tiam2	1.65676	0.735569	-1.10308	0.00332494
Tmem98	126.907	60.9329	-1.10407	6.22886e-22
Gm7389	2.69973	1.22394	-1.10521	0.00193447
Akap1	53.991	25.7225	-1.10557	1.2378e-14
Dtd1	50.4641	24.1353	-1.10712	8.91548e-16
Kctd14	2.56247	1.10483	-1.108	0.00300203
Nolc1	593.246	283.654	-1.10854	1.12592e-16
Akt1s1	119.098	55.9188	-1.10977	2.67033e-09
Mmp11	35.9813	16.8223	-1.11391	4.48974e-08
Zfp110	43.2476	20.6313	-1.11562	3.98356e-21
Inca1	2.00438	0.760184	-1.11687	0.0713664
Map2k6	6.98758	3.26758	-1.11751	2.08872e-07
Gm7293	1.38548	0.569507	-1.11758	0.0132906
Tmem106c	46.0657	21.6355	-1.11886	1.53847e-12
Nucb2	11.9892	5.55573	-1.11923	2.22026e-05
1700086O06Rik	37.8938	17.9159	-1.12009	5.84834e-16
Ehbp1	0.424941	0.16216	-1.12014	0.0862827
Plekha7	0.309104	0.12768	-1.12061	0.0162926
Slc39a8	3.49517	1.63365	-1.12144	4.29006e-08
Gm26929	14.2861	6.44054	-1.1219	0.000219038
Gm13748	1.87428	0	-1.1229	0.0926124
F9	1.64618	0.634323	-1.123	0.0535931
Mib2	12.4257	5.71408	-1.12324	2.41332e-06
St3gal2	3.35847	1.51375	-1.12344	4.09003e-06
Gm16754	2.28397	0.968807	-1.12404	0.0123439
Gstt1	1.6614	0.595567	-1.12575	0.0207483
Ptp4a3	1381.89	638.976	-1.12576	5.45769e-08
Derl3	9.5115	4.23327	-1.12611	0.000317201
Slc8a3	0.130301	0	-1.12665	0.0927119
Nsun7	0.115659	0	-1.12666	0.0799222
Cdnf	1.0355	0.411269	-1.1268	0.0382345
Gm16505	1.79526	0	-1.12739	0.0634824
9530056K15Rik	1.6886	0.673722	-1.12817	0.0317666
Psat1	352.197	166.268	-1.12824	5.63512e-21
Tsen2	5.68082	2.6575	-1.12916	2.23565e-10
Gm28686	10.8386	4.48388	-1.12981	0.0084084
Tgfb2	0.408735	0.151098	-1.13026	0.0877009
Igf2bp3	32.8281	15.4206	-1.13288	3.41188e-21
Nedd4	220.926	104.261	-1.13319	3.18148e-30
1700025G04Rik	9.25384	4.32902	-1.13387	5.02839e-15
Zfp296	39.156	18.2112	-1.13395	2.67595e-12
Gm43437	1.01606	0.396544	-1.1343	0.0403661
Gm6378	5.14752	1.80774	-1.13679	0.0641768
Tnks1bp1	2.34085	1.05298	-1.13697	0.000107145
Sgpp2	0.182217	0.0193805	-1.13712	0.0723125
Enkd1	76.7877	35.5199	-1.13856	4.9006e-11
Zfp629	8.68369	3.94504	-1.13924	3.55549e-07
Gm7556	2.3545	0.851853	-1.14428	0.0476346
Gm26664	7.17397	2.90337	-1.14449	0.0240571
RP24-361O20.1	4.64927	1.77839	-1.14644	0.0401354
Myadm	79.8154	36.8656	-1.14743	2.95662e-16
Sema6d	66.2102	30.7786	-1.14762	1.03649e-22
I830077J02Rik	2.72967	1.13063	-1.14764	0.0102041
Nfia	12.3355	5.69786	-1.14911	1.2378e-14
Trub1	13.9761	6.47079	-1.14998	1.10304e-16
Ighv6-3	4.53583	1.27747	-1.15013	0.0824135
Plagl1	0.852386	0.347798	-1.15041	0.0241052
Gm6366	2.9093	1.05933	-1.15046	0.0390689
Cyp39a1	0.536638	0.161348	-1.15194	0.0721993
Awat2	0.859585	0.268183	-1.15266	0.0908361
Gm7820	2.04887	0.664178	-1.15272	0.0580635
Muc1	2.01021	0.819088	-1.15304	0.0119659
Gm28050	0.71772	0	-1.15356	0.0850055
Nup62cl	0.316131	0	-1.15356	0.0850055
Zeb2	27.7557	12.851	-1.15647	2.62222e-23
Aldoa	1170.61	537.129	-1.15746	2.76033e-14
Prkag3	0.239627	0.03638	-1.15971	0.0765894
Macrod1	14.9375	6.60696	-1.15987	3.68678e-06
Ina	0.238892	0	-1.16003	0.0789755
Ece1	34.8086	15.8834	-1.16039	1.52823e-13
2810414N06Rik	4.01493	1.64174	-1.16051	0.00505387
Tmem97	222.468	102.254	-1.16221	9.37452e-20
Tnfsf11	3.65322	1.54301	-1.16262	2.71778e-05
Hspd1	218.438	100.123	-1.16565	1.23791e-22
Hpse	3.52024	1.54444	-1.16591	3.40953e-06
Hacd1	23.6688	10.7962	-1.16704	1.80384e-10
Ttll11	11.9637	5.38747	-1.17151	5.82341e-12
Rps6-ps4	1.8134	0.492307	-1.17168	0.0679808
Mzf1	0.435112	0.157094	-1.172	0.0332841
Tmc7	6.86033	3.08435	-1.17214	1.46361e-10
Gm10154	1.57973	0	-1.17288	0.0536833
Zfp661	4.19424	1.86341	-1.17297	1.9837e-06
Ier3	6.52362	2.77565	-1.17401	0.00133543
Pcgf6	49.7892	22.6714	-1.17439	9.78886e-19
Gm6441	1.51744	0.307627	-1.17512	0.0836375
Naf1	103.624	47.1725	-1.17603	9.50089e-23
Vdr	0.29529	0.0857711	-1.17661	0.0823774
Lrrc51	6.92166	2.89331	-1.17888	0.00492918
Rab13	0.951171	0.318725	-1.17912	0.0699558
Crxos	0.218041	0	-1.17917	0.0215223
Hist1h4i	55.7447	24.9239	-1.18555	1.18869e-09
Cyp4f41-ps	0.984181	0.191383	-1.18569	0.0848399
Cacna1a	2.68932	1.19221	-1.18577	2.15368e-08
Frrs1	29.2928	13.2804	-1.18696	3.21992e-27
Ano4	0.110456	0.00957627	-1.18782	0.0867268
Macc1	0.186136	0	-1.18812	0.0772641
Zdhhc8	41.9747	18.5907	-1.18826	2.70108e-09
Tekt2	0.329998	0	-1.18827	0.0323686
Fbxo36	4.33551	1.792	-1.189	0.0010058
Unc13a	1.63058	0.713897	-1.18941	2.35243e-06
Igkv10-95	4.51813	1.27204	-1.19184	0.0908149
Gm8957	1.98459	0.611225	-1.19305	0.0660605
Gm11451	13.2352	5.5611	-1.19335	0.00279601
Mtrf1	16.3935	7.22674	-1.19389	5.02245e-07
Tmem236	0.972744	0.373	-1.19392	0.0216185
Rsad1	8.33722	3.713	-1.19443	2.03047e-09
Maff	8.48187	3.65169	-1.1962	6.17381e-06
Ppp1r13l	14.437	6.1278	-1.19682	5.05492e-05
Spred3	2.27711	0.967162	-1.19751	0.00014021
Nphp1	7.32805	3.1895	-1.19774	2.73619e-06
Ndufaf4	71.8056	32.2649	-1.19876	4.46323e-21
Fbxo47	1.1807	0.416901	-1.1992	0.0534676
Serp1	735.6	329.673	-1.19974	3.73365e-22
9330179D12Rik	0.657399	0.0972657	-1.20019	0.0876702
Extl2	8.85044	3.90863	-1.20108	1.18137e-09
Gm14760	4.10398	1.5645	-1.20213	0.0115704
Ppp2r5b	36.4117	15.9595	-1.20243	5.17193e-10
Tlcd1	7.46045	3.28561	-1.20474	2.61975e-11
Epdr1	52.1395	23.334	-1.20503	2.67427e-17
Gm5228	103.063	43.842	-1.20546	7.75284e-06
Fnip2	0.500894	0.193941	-1.20644	0.0228748
1700036A12Rik	0.395937	0	-1.20663	0.0726049
AI854703	1.29843	0.510328	-1.2074	0.00217143
Stard6	10.3095	4.44875	-1.20742	2.4129e-06
Dock5	2.57891	1.12525	-1.20819	3.55779e-08
Nipa1	0.796032	0.261535	-1.20931	0.0440826
Ssmem1	0.334591	0	-1.20953	0.041037
Ppm1l	1.99228	0.856309	-1.20958	1.16323e-06
Gas2l1	2.40226	1.00401	-1.21128	0.000117171
Nop10	743.076	330.682	-1.21153	1.91484e-25
Tmcc3	1.58146	0.648188	-1.21299	0.00103545
Scpep1	73.4651	32.569	-1.21595	1.88682e-18
Tcf7l1	1.75113	0.703273	-1.21673	0.00247022
C1qtnf1	0.228721	0	-1.21744	0.0472202
Esf1	42.2872	18.2953	-1.2175	6.51355e-07
3930402G23Rik	0.237051	0.0233406	-1.21789	0.0451594
Ddx3y	16.8771	7.27424	-1.2202	2.778e-07
Fbxl2	0.782947	0.278813	-1.22043	0.0295365
Cyb5r1	48.9996	21.5615	-1.22075	2.95283e-20
Plekhg1	0.759326	0.301965	-1.22082	0.00682008
G530011O06Rik	0.277924	0	-1.2212	0.0435137
Igkv3-2	10.5903	3.96497	-1.22155	0.0046086
Gm3534	8.60332	3.34031	-1.22175	0.00366907
Hax1	39.9574	17.51	-1.22263	2.15226e-12
Fgl2	6.41193	2.7513	-1.22578	9.68915e-09
Gm15706	14.2308	5.84469	-1.22802	0.000323181
Ada	104.422	45.7005	-1.22846	2.95382e-19
1700086P04Rik	1.98989	0.564873	-1.22861	0.075238
Gm22753	7.27511	0.625943	-1.22877	0.0964139
Nxn	37.5746	16.3275	-1.22953	5.15701e-13
Amotl1	4.28597	1.82522	-1.23062	5.16381e-08
Chid1	9.32081	4.05965	-1.23144	8.38585e-16
Gm12723	2.52244	0.457027	-1.23192	0.0719056
Cdkl1	0.365727	0	-1.2324	0.0230487
Asah1	69.8128	30.4995	-1.23294	1.73202e-16
Cd151	38.0852	16.4605	-1.23346	5.34097e-11
Fbxo10	2.78658	1.14116	-1.23416	1.92909e-05
Adam9	32.8792	14.3849	-1.23572	1.64906e-26
Smpd3	0.442582	0.136562	-1.2366	0.0119245
Lzts3	1.86761	0.735859	-1.23741	0.00174544
Sigmar1	86.6188	37.4721	-1.24016	9.01981e-17
Gtf2h1	74.2806	32.3742	-1.24173	2.42168e-19
Eno1	178.201	77.6527	-1.24191	5.80812e-30
Tnfaip1	50.5139	21.9716	-1.24289	7.14919e-27
3830406C13Rik	26.1602	11.1863	-1.24472	1.01873e-07
Gm7541	1.82178	0.255229	-1.24535	0.0643088
Tgif2	1.68245	0.655145	-1.24557	0.00219003
Gm5660	1.36306	0.363474	-1.24699	0.0628985
Pik3r3	1.3782	0.552932	-1.2485	0.00139584
Lamc1	88.0294	38.1347	-1.25006	2.39242e-35
RP23-402A24.3	25.114	10.5267	-1.25105	3.58666e-06
RP24-389J11.1	7.63313	2.81292	-1.25155	0.00906683
Ctnnbip1	6.40417	2.65755	-1.25203	4.60132e-06
Spata32	0.781657	0.06023	-1.25319	0.0983922
Gm12762	3.34318	0.747911	-1.25404	0.0654033
Aldoart2	2.62407	0.895885	-1.25417	0.019315
Irx3	0.412456	0.0784591	-1.25522	0.0947408
Shf	7.25988	2.96935	-1.25596	1.12688e-05
Dnajc28	2.04607	0.772502	-1.25704	0.00463769
Trim35	121.636	52.5106	-1.25741	3.5908e-33
Gm44685	1.86967	0.475662	-1.25758	0.0750895
1110038B12Rik	465.081	200.26	-1.25821	1.43818e-24
Gm13431	1.70378	0.334982	-1.25862	0.0985253
Dkk3	0.256005	0.0199392	-1.25992	0.0186233
Nthl1	26.6979	11.1782	-1.26109	9.7207e-09
Gm26912	0.803561	0.1046	-1.26136	0.0917594
Gm37935	1.36384	0.28888	-1.26261	0.0864921
Slfn10-ps	11.1223	4.67216	-1.2628	3.09059e-10
Gm14379	0.357158	0	-1.26303	0.0244786
Gm44918	4.41245	1.54434	-1.26318	0.0151413
Gm26579	0.858082	0.075786	-1.26383	0.0796671
Comtd1	16.4699	6.79964	-1.26472	6.39731e-08
Fn1	0.150684	0.0380141	-1.26499	0.0254852
Selenon	2.59461	1.0303	-1.26783	0.000382843
Afap1	2.89701	1.21164	-1.26879	2.22238e-10
Zfp174	1.03119	0.385829	-1.26909	0.00340917
Gm32742	8.47155	3.55014	-1.26909	3.13188e-11
Gm12303	1.73743	0.330011	-1.27044	0.071141
Lonrf1	15.9477	6.75466	-1.27382	1.42853e-14
Ugt1a6a	0.152513	0	-1.274	0.026197
Omg	1.68804	0.588425	-1.2743	0.0214018
C430049B03Rik	1.19959	0.31911	-1.27484	0.0456117
Oxnad1	22.4602	9.55179	-1.27598	5.81091e-22
Eef1akmt1	39.1936	16.1753	-1.27672	4.29069e-09
Bpnt1	29.0734	12.3253	-1.2768	2.89893e-20
Usp44	3.20737	1.29514	-1.27719	2.95937e-05
Mir6974	10.465	0.806937	-1.27768	0.0308323
Abcb4	3.48581	1.44728	-1.28031	1.39632e-08
4931406C07Rik	4.8524	2.02098	-1.28131	2.51014e-10
L2hgdh	24.777	10.4491	-1.2821	1.21246e-15
Phf10	110.408	46.706	-1.28779	1.42385e-28
Gm16380	6.93594	2.24506	-1.28809	0.020267
Reep1	0.946397	0.32744	-1.28903	0.0168267
Sort1	0.267879	0.0749584	-1.28929	0.0353796
Wfs1	2.45666	0.872487	-1.28959	0.00338664
Abhd14a	67.6666	28.1053	-1.28994	9.71914e-15
Gm7833	6.26987	2.3576	-1.29078	0.000839479
Lhpp	23.8442	9.94889	-1.29206	1.53548e-17
Tle3	243.546	99.5253	-1.29311	1.66451e-09
Arhgap23	3.58278	1.40606	-1.29334	8.60103e-05
Mycl	1.45893	0.542863	-1.2962	0.00330761
Ift88	3.19632	1.27568	-1.29864	8.87073e-06
Gm2875	6.21815	1.74706	-1.29876	0.0403567
Rps12-ps3	3.42594	0.87209	-1.29901	0.0543522
Kcnh7	0.154743	0.0471095	-1.30002	0.0707492
Hspd1-ps3	10.7689	4.25243	-1.30051	1.31451e-05
Gfi1	3.74388	1.41874	-1.30066	7.84713e-06
Gpam	49.694	20.671	-1.30094	1.84551e-25
Plscr1	30.0315	12.3798	-1.30121	7.68725e-12
Prag1	18.3726	7.54302	-1.30492	1.01748e-14
Crim1	15.9951	6.5789	-1.30557	2.31932e-18
Tcp11l1	2.99898	1.20386	-1.30841	1.73154e-08
Chrnb1	8.31722	3.32062	-1.30888	1.32257e-07
Pex11a	0.265936	0.0210483	-1.30937	0.0513581
Nol3	0.240268	0	-1.31028	0.010521
Fads3	1.08976	0.350415	-1.31086	0.0120996
Cd320	36.6295	15.0855	-1.31098	2.91466e-17
Hmgn1	54.6054	22.6266	-1.31141	1.31764e-28
Gm11772	4.66725	1.16271	-1.31156	0.0760916
Heyl	0.37206	0.0889458	-1.31192	0.0818798
Btbd6	15.4387	6.2262	-1.31217	2.74159e-09
Atp7b	0.391526	0.118936	-1.3126	0.0337249
Dnmt3b	11.0344	4.52827	-1.31271	3.42344e-17
Usp2	4.4747	1.78318	-1.31459	5.78354e-08
Plxdc2	0.232211	0.0446587	-1.31708	0.094391
8430408G22Rik	0.798223	0.102462	-1.31761	0.0997598
Gm38150	3.59073	0.834556	-1.31765	0.0225109
Adam15	17.6442	7.07463	-1.31793	3.51715e-09
Gm22571	24.7243	6.15446	-1.31822	0.0427744
Sptbn4	0.124906	0.0215538	-1.31831	0.0671955
Bhlhe40	20.0086	8.19909	-1.31884	7.3202e-24
Spink11	0.31338	0	-1.31903	0.0509587
Uhrf1bp1	10.2946	4.15477	-1.32019	1.71411e-12
Tnf	74.472	30.4857	-1.32026	3.63506e-25
Ick	8.0201	3.27532	-1.32043	5.32959e-19
Spire2	0.709538	0.165353	-1.32142	0.043187
Spry4	19.2263	7.79659	-1.32218	7.02798e-13
Amacr	5.61104	2.16329	-1.32256	1.03772e-05
Avpi1	3.76772	1.26904	-1.33024	0.00314695
4921536K21Rik	0.304139	0	-1.33055	0.0489429
Kdm5d	8.95538	3.58427	-1.33131	8.78225e-11
Spata18	0.381893	0	-1.33157	0.0479677
Gm12057	1.39289	0.347017	-1.33168	0.0442287
Meiob	0.528991	0.0408523	-1.33171	0.0703792
mt-Nd3	7.07976	2.05372	-1.33182	0.0119245
Scrn3	10.6832	4.32253	-1.33349	1.09179e-12
Ppp1r15a	48.7119	19.6388	-1.33356	3.98076e-16
Cand2	3.71209	1.45419	-1.33497	3.86216e-08
Ppp2r3a	1.41752	0.550146	-1.33654	1.74431e-05
Gm15707	2.12399	0.564426	-1.33746	0.02695
Csl	0.541897	0.0342937	-1.33759	0.0383306
Mif	1006.69	400.739	-1.3387	6.07717e-11
Lrtm2	0.36966	0.0704712	-1.34013	0.0154112
Ciart	14.7648	5.80842	-1.34043	2.77169e-08
2500002B13Rik	5.90637	2.32176	-1.34059	8.38351e-07
Ttc38	6.8087	2.68884	-1.34188	1.28958e-09
Gm8659	1.04034	0.125966	-1.34358	0.0696467
Gm4032	1.96161	0.482528	-1.34484	0.0426195
Gm6311	3.0861	0.73876	-1.34658	0.0254077
Gm7985	5.64317	1.83658	-1.34843	0.00586738
Gnb1l	13.1328	5.19814	-1.34882	4.89168e-12
Tmem63b	14.1415	5.57022	-1.3503	1.67503e-12
Clgn	6.78798	2.6701	-1.35106	1.10921e-11
Gm11427	24.8814	9.99021	-1.35467	1.4778e-18
Klf1	1.80644	0.486615	-1.35503	0.0234619
Kcnt2	0.107663	0	-1.35859	0.0301927
Ccdc183	1.1686	0.3748	-1.35919	0.00598595
Hnrnpll	4.7567	1.86633	-1.36031	9.52136e-09
Cabp4	17.6519	6.78991	-1.36132	1.45776e-08
Slc38a7	49.6747	19.7775	-1.36163	1.40431e-22
Samd4	0.177601	0.0326519	-1.36164	0.0909419
Rhpn2	0.289102	0.065393	-1.36192	0.0535204
Mcc	0.0724523	0.0099154	-1.36341	0.0773791
Tyro3	4.54517	1.74829	-1.36404	1.85627e-09
Abcb1b	7.61055	2.999	-1.36411	7.95809e-14
Kcnab3	0.59777	0.121487	-1.36526	0.0569134
Ninl	2.6589	1.01032	-1.36668	3.41927e-06
Gm12758	1.10289	0.382634	-1.36749	0.00234662
1700037H04Rik	89.466	34.6979	-1.36859	5.30468e-11
Sh3pxd2b	0.377956	0.120164	-1.36874	0.0197849
Depdc7	26.5377	10.431	-1.37289	1.72237e-13
Sec24d	15.4743	6.05048	-1.37643	1.76733e-15
Rgma	0.149286	0	-1.3775	0.0412901
Zfp248	1.40563	0.486511	-1.37973	0.000839696
Hoxb13	0.354606	0	-1.38011	0.0238785
Ift81	1.04501	0.364846	-1.3815	0.00253284
Adssl1	32.8545	12.6825	-1.38776	4.14578e-12
Crtap	133.256	51.9565	-1.38827	1.12535e-23
Gm37986	2.24095	0	-1.38933	0.0216782
RP24-408C20.2	7.22934	2.15647	-1.39136	0.00665787
Gabarapl1	81.0105	31.6146	-1.39248	9.74275e-26
Celsr2	1.94985	0.740883	-1.39296	3.75794e-08
Gm16111	6.37002	1.29554	-1.39358	0.026639
Plekhh3	2.9392	1.01789	-1.39372	0.000255556
Gpr152	2.9918	1.10825	-1.39416	9.60641e-06
Slc44a4	0.647983	0.133301	-1.39486	0.0199569
Henmt1	0.452654	0.0540324	-1.39731	0.0537572
Aplp2	70.4799	27.6372	-1.39831	6.42181e-57
Qsox1	3.21004	1.20993	-1.39881	1.81805e-09
Faxc	0.113423	0.00831997	-1.39955	0.0669758
Kirrel2	0.204431	0	-1.40143	0.0253029
9530077C05Rik	28.2633	10.9626	-1.40223	3.07934e-19
RP24-271G1.1	1.94413	0.310591	-1.40282	0.0838952
Phlda3	14.188	5.23657	-1.40459	7.41806e-07
5730420D15Rik	4.14379	1.3358	-1.40786	0.00214693
Olfr661	0.224282	0	-1.40949	0.0368316
Arhgap42	16.8772	6.53866	-1.40992	1.65851e-26
Nhsl1	0.54963	0.18045	-1.41115	0.00338117
Pvt1	3.51008	1.31975	-1.41116	3.88374e-09
2310022B05Rik	57.7245	21.9577	-1.41211	7.74404e-17
Robo3	0.296082	0.0636984	-1.41265	0.00296047
Prickle3	10.7434	4.07037	-1.41732	1.83318e-17
Slc22a17	1.78459	0.551907	-1.41937	0.00225579
Gm13205	24.8219	9.08109	-1.42079	3.10504e-07
Tnfrsf11a	2.08793	0.737898	-1.42093	1.88589e-05
AA914427	3.15666	0.947766	-1.42146	0.00971097
Kcnh4	1.79257	0.605817	-1.4222	0.000287821
Celsr3	0.0815668	0.00642967	-1.4229	0.0525921
Ptpru	0.117431	0	-1.42477	0.0153409
Plekha1	11.8303	4.42781	-1.42958	1.40307e-13
Gm15482	0.193607	0	-1.43099	0.0338386
Lrrc36	0.386868	0	-1.43129	0.0307935
Gm8762	53.8897	18.9561	-1.43255	6.45099e-06
Trib3	103.211	38.7503	-1.43281	2.93201e-16
Efna5	0.236327	0	-1.43326	0.0317361
Ubtd2	13.2713	4.76044	-1.43417	1.51959e-06
Dnajb14	2.73017	0.993159	-1.4349	9.65289e-09
Ccs	11.69	4.13218	-1.435	1.62672e-06
Guca1a	18.2055	6.56594	-1.43729	1.33311e-07
Gstp-ps	12.7217	4.11874	-1.44333	0.000300382
Dag1	46.8879	17.4093	-1.44543	4.25629e-17
C230012O17Rik	0.211932	0	-1.44704	0.0299639
2003-09-01	0.820021	0.238045	-1.44856	0.00861898
Gm13832	1.67565	0.126734	-1.44903	0.0290855
Slc12a4	7.11036	2.61369	-1.45003	2.14627e-11
Cpq	6.09985	2.19614	-1.45016	2.3613e-05
Zfp30	0.414082	0.10568	-1.45031	0.00585901
Erf	30.1672	10.9733	-1.45324	2.31337e-11
Rab31	25.605	9.5803	-1.45352	1.17222e-26
Gm16379	161.872	57.4233	-1.45602	1.04838e-07
Stom	13.3861	4.89471	-1.45777	1.17076e-11
Gm16298	4.78826	1.00054	-1.46037	0.0196798
Atp4a	0.535025	0.118106	-1.46078	0.0328203
Gm26812	11.3012	3.80632	-1.46083	0.000244492
Errfi1	4.84083	1.73053	-1.46375	1.35569e-07
Bmpr1a	16.9575	6.2557	-1.46413	1.01563e-16
Daam1	4.48139	1.59592	-1.46512	2.26363e-07
Prkcg	9.9852	3.61733	-1.46805	1.14779e-14
P2rx7	1.79269	0.612042	-1.46963	2.76199e-05
Kyat3	14.8145	5.48706	-1.47176	1.58183e-25
Armcx1	0.571571	0.107054	-1.4741	0.0123166
Tlr2	8.35453	2.97686	-1.47482	3.62615e-10
Dact3	2.19115	0.687699	-1.47577	0.00133299
Crnde	10.9422	3.88286	-1.47586	1.92197e-10
Lor	0.624057	0.037648	-1.47606	0.0509624
Iqcg	7.14354	2.57123	-1.47629	3.73822e-12
Klf12	1.04942	0.229322	-1.4785	0.0193946
Aldh1b1	74.4927	27.2375	-1.47867	1.52429e-25
Gm26810	2.30891	0.624415	-1.48292	0.0129919
Srm	1432.32	519.378	-1.48519	3.62905e-20
Tmem2	1.06847	0.348757	-1.48569	0.000455015
Gm14113	3.0211	0.798025	-1.48667	0.00535295
Ighv1-69	3.74083	0.39642	-1.48765	0.040342
Dmpk	7.35233	2.53158	-1.48788	2.56341e-07
Gm14230	5.3459	1.67208	-1.48898	0.000414701
Aim2	31.8557	11.5189	-1.48989	1.3132e-17
Bbs5	1.15366	0.265977	-1.49168	0.0173318
Aprt	509.946	183.566	-1.49788	1.24522e-20
Hs3st1	9.37858	3.28393	-1.50153	1.37626e-07
Plekhh1	0.264377	0.0506208	-1.50188	0.0345754
Them6	131.107	46.2162	-1.50373	8.28038e-14
Ttc26	4.26059	1.49198	-1.50383	7.29982e-09
[truncated: 807 more rows]
