# Supplementary material for: Twins with different personalities: STAT5B—but not STAT5A—has a key role in BCR/ABL-induced leukemia
Source: Leukemia. 2019 Jan 24;33(7):1583–97. doi: 10.1038/s41375-018-0369-5 (PMC6755975; doi:10.1038/s41375-018-0369-5)
Supplement: Supplementary file 4 — Supplementary table 3 [file 41375_2018_369_MOESM4_ESM.xlsx]

## Sheet: Sheet1
symbols	MEAN-logCPM	log2FoldChange	padj
TRBV2	4.22366	4.85	3.91811e-22
TRBV12-3	3.46064	4.38133	1.61948e-18
FP671120.4	9.34167	4.25794	3.95657e-18
TRAV38-2DV8	2.02249	4.2288	1.09531e-17
FP671120.3	10.1471	4.19633	1.01564e-17
FP236383.2	10.1477	4.18174	1.01564e-17
FP236383.3	10.1521	4.17881	1.01564e-17
LINC00469	0.257968	4.14775	3.26972e-16
AC125421.1	0.153677	4.04514	1.00187e-14
RNF17	1.93784	3.77419	4.97241e-14
TRAV25	0.631265	3.75042	1.77096e-12
HBD	3.74682	3.71119	4.28432e-14
ADAM12	2.25953	3.68413	1.79142e-13
AKR1C8P	0.560856	3.64596	2.02457e-12
TRBV12-4	2.85192	3.55556	1.73343e-12
AKR1C3	2.78084	3.45025	5.02171e-12
AKR1C5P	-0.0968881	3.42278	7.22771e-11
AL355303.1	-0.644473	3.37817	8.02466e-10
GPR15	3.23246	3.33879	2.79242e-11
OSR2	0.892503	3.27201	5.79801e-10
IGHV3-32	-0.377378	3.2281	4.18595e-09
HBB	8.54333	3.22628	1.33511e-10
HLF	1.11991	3.20479	1.23968e-09
AKR1C4	0.237812	3.19811	4.18595e-09
NSG1	3.53614	3.16252	4.61041e-10
AKR1C7P	1.20793	3.15851	8.02466e-10
PCDH1	2.52581	3.14241	1.05727e-09
TRAV19	2.86269	3.12323	8.02466e-10
PROK2	3.26207	3.04974	1.67821e-09
LINC02561	0.327164	2.86184	1.47238e-07
HBA2	6.91823	2.85784	2.45083e-08
HIST1H3E	0.906694	2.82347	2.65744e-07
NCAM1-AS1	-0.0427608	2.81014	8.01843e-07
COL13A1	0.954998	2.76986	5.00997e-07
LZTS1	0.981683	2.75184	4.13107e-07
DGKK	3.21922	2.73905	1.47789e-07
HBA1	6.77267	2.71211	1.93134e-07
LRFN2	0.404607	2.71189	2.29213e-06
SNCA	2.46565	2.71125	2.52196e-07
RNF165	1.07024	2.70911	8.41588e-07
GFPT2	2.18905	2.70046	3.22294e-07
NCAM1	5.14232	2.68104	2.82284e-07
TRBV6-6	0.014196	2.57076	5.38856e-06
AGAP1	5.15448	2.55336	1.54521e-06
AC025884.1	0.366075	2.52243	6.26306e-06
FZD8	1.14759	2.51774	5.79425e-06
NTN4	2.86178	2.49741	3.85332e-06
NEO1	3.74816	2.45497	5.79425e-06
RNF182	-0.306952	2.43031	0.000125509
GSC	-0.318735	2.42345	4.38246e-05
TMEM255A	2.68024	2.35588	2.51522e-05
PRR26	0.0508639	2.34583	0.000118406
IGHV3-35	-1.01671	2.32467	0.000261269
AC048382.4	-0.387134	2.30879	0.000277345
TRGV5	3.86551	2.29366	4.13892e-05
TRAJ41	1.01914	2.2883	8.50709e-05
GLI3	0.575959	2.28655	0.000180683
IGHV3-29	-1.3075	2.28653	0.000407048
MAPK15	-0.168267	2.26684	0.000694208
SYT3	-0.866274	2.25977	0.000994375
SH3RF2	1.20228	2.25573	0.000157089
ADAM23	1.49054	2.2434	0.000124386
B4GALT6	1.43081	2.24276	0.000109071
LINC02249	-0.298745	2.24206	0.000469347
ADAMTS10	5.68722	2.21539	9.26508e-05
ZNF208	2.07727	2.20076	0.000156514
TMEM273	4.16178	2.19425	0.000118341
CLIC6	-0.528468	2.19378	0.000658597
IGHV1-69-2	-0.977526	2.18672	0.000572324
TRBV3-1	1.44098	2.18527	0.000173327
PARD3B	0.918423	2.15785	0.000429433
CLECL1	1.01696	2.15112	0.000348704
AKR1E2	1.02153	2.15018	0.000368041
HPGD	3.02942	2.14782	0.000200771
AC019322.2	1.12064	2.13729	0.000293525
LINC02055	0.117605	2.13153	0.000556539
LRP12	1.43773	2.1249	0.000355318
WSCD1	0.352706	2.11079	0.000861456
IGHV4-34	1.05078	2.10723	0.000495586
LINC02399	-0.41357	2.10176	0.00154625
LINC00892	1.04042	2.0996	0.00134721
AKR1C2	0.622713	2.09729	0.000647374
TNFRSF18	1.83641	2.09521	0.000422136
AC087763.1	-0.0351869	2.08267	0.000700087
RASGRF2-AS1	-0.35903	2.08032	0.00154006
UBE2Q2P6	-0.383208	2.07854	0.00174784
TSPAN15	0.0299509	2.03814	0.00197697
LAIR2	1.9819	2.01915	0.000811741
AC135983.5	3.09387	2.01723	0.000710223
RPL10P19	0.517755	2.01197	0.00132474
AP003717.3	1.63131	2.00589	0.00108653
TMEM63C	1.8963	1.99864	0.00111933
AC091057.3	2.85447	1.9853	0.000964061
CAPN5	1.3059	1.97937	0.001523
NEXMIF	0.722339	1.9681	0.00216363
CAMK2N1	0.0638229	1.95685	0.00285954
FAM131B	2.98375	1.94545	0.00153747
WASF3	-0.373744	1.94391	0.00482985
ZNF618	2.01837	1.93688	0.00192997
AC139426.3	-0.999159	1.92824	0.00908951
FHAD1	2.40631	1.91992	0.00197279
MOCS1	0.150785	1.91567	0.00444036
GOLGA8N	6.82117	1.91105	0.00174784
SGCD	2.68365	1.90904	0.0020828
SLC1A7	4.28426	1.90418	0.00191751
CISH	3.15601	1.89738	0.00216363
TRO	0.661298	1.88944	0.00441999
AC026427.1	0.755313	1.87118	0.0041276
RNF212	0.239951	1.87091	0.00511632
AC135731.2	-0.972477	1.85109	0.014925
FAAHP1	1.60083	1.84827	0.00377887
ZNF365	3.74168	1.83879	0.00340739
FGFR2	1.95101	1.8363	0.00414858
AL136126.1	-1.00125	1.82904	0.00908951
GPR63	1.07868	1.82389	0.00511632
BEX5	-0.613208	1.82322	0.0124403
TMPRSS3	1.76652	1.81951	0.00500417
THEMIS	6.30585	1.8045	0.0043173
C1orf115	0.180952	1.80412	0.00810175
NXF2	-0.760472	1.79978	0.0260315
NEDD4	3.46002	1.79376	0.00500417
PODN	1.23412	1.79232	0.00625
UBE2Q2P12	-0.0912662	1.7903	0.0092857
CD40LG	2.01216	1.78954	0.00628239
AC026495.1	-0.934788	1.78713	0.017834
TPT1P12	3.17776	1.78624	0.00532154
TSHZ2	2.41826	1.76947	0.00643078
APBA1	0.599837	1.76824	0.0101836
TMCC2	1.68484	1.76474	0.00760396
SOGA3	1.13403	1.76452	0.00803678
CHRM3-AS2	2.77788	1.7613	0.00654646
CASC8	0.430974	1.76085	0.00965234
IGSF1	-0.807557	1.75375	0.0270328
PLCB1	4.43589	1.75307	0.00649846
AC068446.1	-0.215816	1.74917	0.015594
AL121748.1	-0.369184	1.74726	0.0127514
TRAV16	-0.0938836	1.74454	0.0133841
MAGI3	2.59075	1.7427	0.0074622
PXDN	1.5618	1.74161	0.00860122
IL5RA	3.02665	1.73847	0.00749219
MYBL1	7.81455	1.73604	0.00710261
ZBTB8A	0.581839	1.72933	0.0116787
LAPTM4B	0.95263	1.72555	0.0110321
RMRP	10.7323	1.72298	0.00769242
RMRP	10.7323	1.72298	0.00769242
RASGRF2	4.67068	1.71935	0.00815347
AKR1C1	0.793153	1.71698	0.0133107
AL033529.1	-0.243279	1.71441	0.0186748
FGFR1	3.0603	1.71392	0.00929918
TRAV22	-0.692924	1.71254	0.0221175
SIGLEC18P	-0.735902	1.70938	0.0279085
ADGRB2	1.54161	1.70737	0.0116787
OVCH1	0.350025	1.70349	0.0190731
FAM153A	2.66838	1.70036	0.0106586
LINC02536	-0.549935	1.69839	0.0220128
USP43	0.363709	1.69761	0.0171216
GOLGA8O	5.72094	1.69226	0.00975266
TXK	4.90186	1.69086	0.00991151
GOLGA8R	5.36808	1.68769	0.0100837
SOX30	-0.811613	1.6869	0.0220758
C14orf132	0.513384	1.68556	0.0194738
SIGLEC17P	3.42891	1.6852	0.0106384
AC008840.1	-0.380947	1.684	0.0190048
FOXO6	-1.02518	1.68022	0.0421217
PZP	6.96866	1.67543	0.0109622
AMOT	3.87684	1.67354	0.0116031
CELSR2	3.08239	1.67026	0.0123812
SHROOM3	0.344665	1.67008	0.0251397
CDC42BPA	1.83697	1.67001	0.0142869
GOLGA8S	2.32929	1.66617	0.0135268
PDZD4	5.96796	1.6636	0.0120452
NXF2B	-0.31699	1.66239	0.0361469
PCDHGB8P	-0.0425492	1.66226	0.0258403
ADAMTS1	2.09444	1.6597	0.0130648
RAI14	0.318246	1.65528	0.0247724
A2MP1	5.10761	1.65422	0.0128795
COL5A1	0.825485	1.65151	0.0228741
RPL34P33	0.627329	1.6452	0.0169733
KIR2DP1	2.56779	1.64153	0.014537
CCR6	2.04675	1.63839	0.0160237
GOLGA8Q	5.41519	1.63524	0.014537
FAM153C	1.41076	1.63513	0.0196365
TM4SF19	2.64197	1.63331	0.0163695
CCDC184	0.234264	1.63027	0.0291258
TPO	-0.316987	1.62861	0.034599
ERBB2	6.19339	1.6213	0.0160352
TTLL7	2.12896	1.62126	0.0172704
BTBD8	1.03131	1.61935	0.0193866
SCML2	0.386647	1.61885	0.0238587
IGHV4-28	-0.788672	1.61863	0.0458792
TGFA	1.78803	1.61691	0.0186121
SSBP2	4.09763	1.61491	0.0171642
CDON	1.06569	1.6136	0.0238431
EFHC2	1.04435	1.61293	0.0228094
BCRP1	-0.372388	1.61242	0.034599
DNM1P51	2.71998	1.61006	0.0194827
RORC	1.15273	1.61001	0.0243183
WWC2	2.76064	1.60802	0.0189693
AL390763.2	0.483601	1.6068	0.0247724
GREM2	-0.379463	1.60571	0.0410852
GOLGA8UP	1.1653	1.60436	0.0219705
AC002525.1	0.342632	1.59912	0.0299401
SCARNA13	4.91138	1.59742	0.0194738
AL096711.2	2.27856	1.5971	0.0216244
UBE2Q2P2	1.60789	1.59661	0.0225092
CSPG4P5	2.08371	1.59265	0.0228741
GSDMA	1.3987	1.5831	0.0258403
PCDHGA10	2.79615	1.58007	0.0228741
AC003973.3	-0.117984	1.57664	0.0358304
PROCR	1.458	1.57608	0.0248283
AP000977.1	1.42073	1.57437	0.0274215
UBE2Q2L	0.31214	1.5678	0.0348686
ANKRD29	-0.244255	1.55824	0.0498645
TRBJ2-3	3.6359	1.54821	0.0269979
RHOBTB3	3.80763	1.54447	0.0269134
MORF4L1P3	2.69981	1.54348	0.0279202
ABCG2	0.737092	1.54164	0.0363169
KIF5A	0.52419	1.53709	0.0454666
AK5	2.47242	1.53668	0.030619
AUTS2	4.11274	1.53379	0.0284444
AC090772.4	0.85532	1.529	0.0388001
AC026150.1	3.33728	1.52839	0.0297731
GPR27	2.06001	1.52719	0.0325012
LAMA2	2.47397	1.52668	0.0322894
A2M	7.76202	1.5259	0.0291928
AC023449.2	2.30395	1.52489	0.0325379
HIST1H4H	2.89977	1.52098	0.0339942
WNT1	2.06816	1.51835	0.0345913
SUSD4	0.56544	1.51786	0.0434499
TLE2	2.03872	1.51657	0.034599
TM4SF19-TCTEX1D2	2.41257	1.5143	0.034599
EGOT	1.00949	1.51323	0.0450851
LONRF3	3.72813	1.51085	0.0327598
UBXN10	2.26373	1.51018	0.0347608
IGFBP3	3.48395	1.50891	0.0345041
FRMD4B	3.59527	1.50454	0.0345041
CRIP2	1.49299	1.50369	0.0454666
TM4SF19-AS1	1.84914	1.50368	0.0376587
ZNF69	0.637566	1.49766	0.0480708
ITM2C	2.29458	1.49562	0.0389601
DRAXIN	3.3105	1.49492	0.0361469
POU5F1B	0.834359	1.49473	0.0477691
SLC16A10	1.53293	1.49116	0.0477691
TRIM2	1.21906	1.48694	0.0490888
XIST	7.98566	1.4771	0.0394058
EEF1DP3	2.35421	1.47633	0.0431436
FAM19A1	1.83947	1.46769	0.0475603
FAM153B	2.11348	1.46506	0.0499218
VDAC2P2	1.83906	1.46122	0.0498645
ST8SIA6	3.08378	1.46052	0.0470485
PTPN13	2.22014	1.45963	0.0498645
AC112491.1	4.99647	1.45715	0.0458711
GOLGA8K	3.50809	1.45656	0.0467685
COLGALT2	2.95576	1.45589	0.0480708
MDFIC	6.67169	1.45554	0.0457751
TRGV9	4.86989	1.44793	0.0479917
PECAM1	7.59565	-1.82389	0.048707
SAT1	8.15119	-1.82497	0.0484829
KLF4	4.9393	-1.829	0.0490888
HLA-DQA2	3.6185	-1.84345	0.0477691
HLA-DPA1	7.49974	-1.86899	0.0399637
CD14	5.15092	-1.87315	0.0404228
CCL3L1	4.68292	-1.87571	0.0392007
MSC	4.0034	-1.87572	0.0409031
HBEGF	3.26348	-1.87965	0.0443195
AC243829.4	5.23151	-1.88219	0.0378941
HLA-DQB1-AS1	3.58694	-1.88568	0.0398163
CSF3R	6.22309	-1.89102	0.036731
SCO2	5.23549	-1.89706	0.036034
CCL3	5.75447	-1.89949	0.0349327
AC007192.1	7.13798	-1.90345	0.034599
HK3	5.77298	-1.90381	0.0349327
HLA-DQB1	7.17967	-1.91261	0.033612
TREM1	4.40749	-1.91705	0.034599
TNFAIP2	6.74342	-1.92651	0.0318771
PMAIP1	6.25917	-1.92798	0.0317686
LILRA5	5.06101	-1.92802	0.0325012
RNU1-2	6.43587	-1.93143	0.0310921
CD74	8.76494	-1.93741	0.0301057
TRAJ21	2.12306	-1.93744	0.0399637
FAM20C	3.3723	-1.93978	0.033612
SMIM25	1.96362	-1.94058	0.0421426
RORB-AS1	1.45653	-1.94214	0.0360599
AC245128.3	1.21395	-1.94458	0.0470101
PIF1	2.99763	-1.94818	0.0317891
HDGFL3	5.37742	-1.95106	0.0291804
LINC02432	1.12207	-1.95137	0.0483523
CCDC141	5.42859	-1.95191	0.0291258
AC037198.1	1.5425	-1.95521	0.0373687
C17orf107	4.46498	-1.95732	0.0287489
AC067930.4	2.57705	-1.95989	0.0299739
C2	2.40376	-1.96206	0.0340984
RN7SL368P	0.48785	-1.96221	0.0498645
AL391903.1	1.14358	-1.9635	0.0490888
DUSP2	8.16357	-1.96421	0.0270328
CPA3	0.645651	-1.9679	0.0430646
NAMPT	8.48334	-1.97209	0.0261425
IGHG4	2.10249	-1.97805	0.0365364
RARA-AS1	2.29398	-1.97987	0.0315951
CXCL10	0.335865	-1.98855	0.0498645
S100A12	2.21188	-1.98978	0.0341718
AC244453.2	1.08662	-1.99009	0.0389601
RNU4-1	2.77707	-1.99407	0.0269284
ALPK2	2.92747	-1.99416	0.0261425
C9orf47	1.30753	-1.99444	0.0345041
FOS	8.63687	-1.995	0.0238587
TNFRSF12A	1.63702	-1.99558	0.0345041
IGHG1	5.16954	-1.99657	0.0247385
CNR2	2.40656	-1.99684	0.0286972
HLA-DQA1	5.78759	-1.99876	0.0238587
ICAM1	5.23672	-2.00171	0.0237659
GPR84	1.09919	-2.00723	0.0340984
FCGR1B	2.45255	-2.00776	0.0284394
FCGR2B	5.79341	-2.00889	0.0228741
MSR1	3.01422	-2.01317	0.0254326
BCL3	4.49907	-2.01848	0.0228437
AL645941.2	3.98405	-2.01959	0.0235566
AC034199.1	0.675599	-2.02198	0.032089
RNVU1-18	4.02194	-2.02213	0.0225425
CYP4F29P	2.74991	-2.02214	0.0239322
JUP	2.77899	-2.02312	0.025161
RGS2	6.91072	-2.02579	0.0214471
Z97986.1	3.11968	-2.03121	0.0222251
AC010680.1	3.16877	-2.03325	0.0241143
P2RY1	1.73016	-2.04564	0.0276219
SLC1A4	6.2813	-2.04752	0.0194077
KCNJ2	1.32765	-2.04773	0.0272886
TCN1	0.404918	-2.04829	0.0318384
AP005482.1	1.43896	-2.05898	0.0290203
FCGR2A	5.45158	-2.06218	0.0186121
IGKV3-20	1.5606	-2.07067	0.0303437
AL032819.2	0.726515	-2.07278	0.034284
DGAT2	2.52299	-2.07543	0.0220128
TRBV7-6	1.82326	-2.07675	0.0260315
AL034397.3	2.6278	-2.07899	0.0220723
ADGRG7	1.03425	-2.08061	0.0254899
TRBJ1-6	3.3774	-2.08128	0.0196365
CEACAM8	0.756895	-2.08189	0.0272886
AC020659.1	4.52036	-2.08781	0.017177
ALDH1A1	2.71354	-2.09079	0.0201927
CXCR2P1	2.20057	-2.09511	0.0226886
CD38	5.06587	-2.10007	0.0156227
SYNGR3	3.2078	-2.10981	0.01573
FCGR2C	6.25554	-2.11208	0.014537
TMEM51	0.635287	-2.11265	0.030074
JUN	8.35894	-2.1127	0.0144424
FCGR1A	3.15865	-2.11914	0.0171642
IGHJ4	1.1008	-2.12109	0.0301114
FOXC1	0.604176	-2.12171	0.0225092
TRBV7-5	0.247297	-2.12585	0.0490888
TDRD9	3.00786	-2.12869	0.0165174
C15orf48	1.26824	-2.13037	0.0213719
C5AR1	4.69948	-2.13083	0.0143306
STYK1	2.22946	-2.1332	0.0175978
FCER1G	3.29953	-2.13353	0.015594
ARSI	0.598163	-2.13423	0.0247385
PTGS2	4.96407	-2.13597	0.0134274
KREMEN1	1.71351	-2.13604	0.0174315
IGHG2	2.52377	-2.13664	0.017742
DAPK2	4.75554	-2.1405	0.0130648
IGLC1	0.924129	-2.14232	0.029211
AL157871.4	2.0064	-2.14727	0.0163006
GZMK	5.10151	-2.15167	0.0123253
TIGIT	6.78525	-2.15338	0.0120133
ATF3	4.07419	-2.15374	0.0125657
ALPL	0.842945	-2.16104	0.0216244
FPR1	4.74714	-2.16299	0.0123253
CDKN1A	5.04656	-2.16403	0.0119769
IGLV3-13	1.82722	-2.16917	0.0168164
TNNI2	0.415134	-2.17061	0.0261425
KRT86	1.211	-2.17149	0.0161035
CD68	5.12142	-2.18084	0.0110321
RNU1-28P	5.92761	-2.18105	0.0106384
TRBV27	2.17134	-2.18907	0.0140126
CSF2RB	5.53973	-2.1896	0.0104929
MT-ATP6	6.73905	-2.19006	0.0101836
SLC27A2	1.64989	-2.19072	0.014537
RASAL1	1.52459	-2.19104	0.014537
CFD	3.53061	-2.19538	0.0114271
IFI30	7.12149	-2.19656	0.00993833
EEF1A1P29	0.940155	-2.19998	0.0194738
NR4A3	3.60561	-2.20001	0.0104605
ANXA3	1.30709	-2.20018	0.014405
SIK1	5.82755	-2.20335	0.00969314
HLA-DQB2	3.20085	-2.20653	0.0116915
SLC15A3	5.01104	-2.21114	0.00978158
PLAUR	4.76933	-2.21307	0.00965234
TRBJ2-2P	1.97445	-2.21535	0.0155076
RNU1-27P	5.97644	-2.21779	0.00908951
IFIT3	5.20697	-2.22356	0.00897867
RNVU1-7	3.89708	-2.22587	0.00922858
IGLV3-21	1.22233	-2.22895	0.0196824
CD177	0.516487	-2.2291	0.0166537
HLA-DRB9	0.733541	-2.23993	0.0207218
PLEKHG1	3.64362	-2.24082	0.00908951
IGLV3-1	-0.137883	-2.24175	0.034755
THBD	3.40014	-2.25149	0.00933017
EGR2	3.66036	-2.2527	0.00847596
PLA2G7	2.11914	-2.25553	0.011036
EREG	3.52669	-2.25691	0.00826676
AC067930.1	2.46416	-2.26297	0.00860122
AC011377.1	-0.27861	-2.26656	0.0225486
IGHV1-69D	0.30094	-2.26825	0.0237369
MTATP6P1	4.32233	-2.27292	0.00742508
OLFM4	1.21691	-2.27299	0.0118248
IGHG3	3.01626	-2.27656	0.00858608
THBS1	6.8767	-2.28012	0.00686766
HCG22	-0.510163	-2.28071	0.0261425
VEGFA	3.87173	-2.28167	0.00759896
MAFF	5.19572	-2.28214	0.00686766
RN7SKP175	2.46215	-2.28611	0.0077923
FCGR1CP	1.60082	-2.28735	0.0114271
IFNG	5.82879	-2.2881	0.00661981
SIK1B	5.9781	-2.29133	0.00656706
RN7SL151P	2.82407	-2.29279	0.0072496
LINC00278	4.1664	-2.29331	0.0074835
MYO3B	3.18048	-2.30629	0.0069068
SEMA6B	3.30014	-2.31096	0.0074622
MIR3945HG	0.731543	-2.3125	0.0118771
PTGES3P2	0.471558	-2.3131	0.0196824
RN7SKP230	4.75898	-2.3143	0.0060371
HLA-DOA	3.88608	-2.3153	0.00661981
AC093627.3	-0.18036	-2.31554	0.0251114
AC005099.1	-0.767777	-2.31998	0.0220723
CTSL	3.35082	-2.32405	0.00702431
S100A9	7.11511	-2.32489	0.00561828
MIR181A1HG	3.47942	-2.32886	0.00645361
TRIB1	5.01434	-2.33255	0.00562553
MTRNR2L10	2.73111	-2.3327	0.00596082
C1QC	-0.01814	-2.34023	0.0236062
HAVCR2	5.20965	-2.345	0.0052491
HLA-DRA	8.14106	-2.3458	0.00507539
IGHJ5	0.427301	-2.35245	0.0185242
AC245052.2	1.01774	-2.35601	0.00908951
AC093520.1	0.455922	-2.36925	0.0106384
VNN3	1.91879	-2.37002	0.00702431
MME	2.66001	-2.3786	0.0054945
SNORA9	1.10382	-2.38051	0.00766639
SERPINA1	5.86715	-2.38216	0.00435371
CDKN1C	2.50771	-2.3827	0.0052491
RAB20	2.45275	-2.38364	0.00596082
RNA5SP324	-0.669201	-2.38422	0.0284314
GFOD1	5.61149	-2.39268	0.0041276
SERPINB2	2.80401	-2.40279	0.0046091
BASP1	2.05766	-2.40642	0.00639504
PTGES	0.41902	-2.40985	0.0132981
RNU6ATAC2P	-0.822951	-2.41153	0.0286601
NAALADL1	2.95592	-2.41434	0.0048733
KLRC4	6.74043	-2.41696	0.003562
HLA-DRB5	7.26537	-2.4223	0.00350751
AC025259.3	1.07547	-2.42303	0.00691343
LINC01684	1.99344	-2.4269	0.00557972
HLA-DRB1	8.67124	-2.42987	0.00334794
MT-CYB	7.5306	-2.44205	0.0031156
KLHL4	1.7298	-2.44378	0.0052491
MT-ATP8	5.37988	-2.45158	0.00302945
CLC	1.19002	-2.45473	0.00505022
AQP9	4.26448	-2.4698	0.00303088
CCL2	0.362388	-2.47208	0.00742508
SDC2	2.1644	-2.478	0.003943
GAPDHP63	-0.151844	-2.47874	0.0118771
RNY3	-0.451615	-2.4852	0.00977771
ETV7	2.06674	-2.4865	0.0041276
AL121872.1	1.58598	-2.48874	0.00674692
U62317.2	0.871952	-2.49718	0.00600473
SERPINB10	1.55334	-2.50316	0.00395483
CRACR2B	2.9641	-2.50749	0.00264843
TRBD1	2.15198	-2.50921	0.00437688
HES4	0.778375	-2.50987	0.00661981
CXCL8	7.92681	-2.51716	0.00209935
APOBEC3A	4.49624	-2.51767	0.00231572
ITGAX	7.13047	-2.51989	0.00209935
AC092490.1	1.67962	-2.52016	0.00375835
MTND2P28	4.59904	-2.52097	0.0021652
MS4A3	1.08319	-2.52596	0.00429387
MT-TC	4.78627	-2.52816	0.00209935
AL391832.3	1.76383	-2.53254	0.00302945
MT-ND4	7.78425	-2.53762	0.00192414
BX539320.1	0.996258	-2.54571	0.00421894
CHI3L1	0.724561	-2.54786	0.00418172
CD24	1.67866	-2.55141	0.00340739
AL590385.2	3.21261	-2.55797	0.00221017
CSF1	3.82217	-2.56536	0.00197279
IGHGP	0.647493	-2.56696	0.00532154
TNFRSF10C	1.98863	-2.56774	0.00277045
MPO	1.96895	-2.56977	0.00277045
FPR3	2.87015	-2.57417	0.0021952
TRBV7-4	1.64317	-2.57624	0.00375835
AC037198.2	2.10627	-2.57846	0.00239065
SCARF1	3.03426	-2.57952	0.00208687
CYP4F3	2.11149	-2.58265	0.00258164
AC011747.2	-0.0145661	-2.58324	0.0061132
CHST2	4.63338	-2.58414	0.00158651
NCF1C	4.52334	-2.5874	0.00166889
AC131097.4	0.175681	-2.59003	0.00742508
LAT2	4.93001	-2.59638	0.00154625
FPR2	2.99081	-2.60575	0.00185254
S100A8	4.52434	-2.61069	0.00148226
NCF1	5.20758	-2.6199	0.00134381
C1QB	0.86948	-2.62337	0.00418172
PLAU	1.65674	-2.62615	0.00216363
TYMP	6.76569	-2.6404	0.00111933
RN7SL443P	-1.04159	-2.64103	0.0228741
NTN3	1.13774	-2.6432	0.00216363
CXCL16	3.2402	-2.65457	0.00129859
SECTM1	3.95511	-2.67298	0.00112734
U62317.5	-0.466555	-2.67897	0.00562553
EGR3	3.39392	-2.68228	0.00104736
MCOLN2	6.13638	-2.69399	0.000841234
NR4A1	4.53114	-2.70459	0.000856607
IL1R2	2.17013	-2.71687	0.00111933
RGS1	7.17013	-2.72364	0.00070599
TRBJ2-1	3.52377	-2.72463	0.000920568
NCF1B	4.64074	-2.73995	0.000727702
HMOX1	4.35548	-2.75313	0.000703386
IFIT2	7.0675	-2.75621	0.000593846
MT-ND4L	5.71905	-2.75987	0.000593846
TRAV12-2	2.59797	-2.76578	0.000861456
GPR153	5.73799	-2.77339	0.000549902
ZBTB46	4.75416	-2.80597	0.000495586
IL10	1.56105	-2.80629	0.00102331
AC027243.1	0.350367	-2.81208	0.00209935
AC138207.1	0.0305244	-2.8182	0.00686606
HDC	2.69402	-2.81938	0.000572324
IGLV3-12	2.50903	-2.82395	0.000680758
AC079610.2	-0.544642	-2.82814	0.0074835
MT-TY	4.55225	-2.82862	0.000437042
AC026333.3	2.19831	-2.83254	0.000655718
AC007032.1	2.19716	-2.83323	0.000593846
LINC01878	0.678281	-2.85882	0.00134122
AC108066.1	0.681881	-2.86153	0.00129859
C1QA	2.28257	-2.87051	0.000758508
VMO1	0.488709	-2.87352	0.000994375
AC010186.1	0.482122	-2.87697	0.0013549
MT-ND2	7.18642	-2.8863	0.00028814
TTC24	1.91496	-2.89163	0.000556539
IGKJ1	-0.43915	-2.91089	0.0071533
C10orf55	0.604432	-2.92211	0.000723412
TRBJ2-2	3.14944	-2.92759	0.000355318
MT-ND1	7.03821	-2.94673	0.000198803
HLX	2.67107	-2.95043	0.000343124
KLRC1	4.76242	-2.9653	0.000200449
KIR2DL4	1.31818	-2.96601	0.000495294
ODF3B	4.98034	-2.96656	0.00019592
MT-ND3	5.82044	-2.97745	0.000174483
MT-ND5	7.90151	-2.9818	0.000163528
GFOD1-AS1	1.71644	-2.99224	0.00035326
KCNK5	2.45658	-3.02657	0.000196649
AC244502.1	3.33094	-3.0956	0.000131347
FFAR2	3.12354	-3.13411	0.000102497
TOX2	2.05668	-3.14634	0.000144041
MTATP8P1	0.747986	-3.14906	0.000422136
LCN2	1.11526	-3.15545	0.000180683
RHOB	7.50883	-3.16356	5.53586e-05
HSPA7	4.7079	-3.17135	6.40665e-05
LINC02446	5.41711	-3.20992	4.38246e-05
ADM	2.65938	-3.22647	7.36345e-05
LRG1	2.18476	-3.22808	8.93086e-05
HCAR2	2.68851	-3.27797	5.52215e-05
SLC12A5-AS1	0.963669	-3.29806	0.000109071
MTND1P23	2.68804	-3.32011	3.58603e-05
AKAP5	5.3966	-3.32626	2.1462e-05
CRISP3	1.49647	-3.32676	5.74404e-05
CAMP	0.613458	-3.34208	0.00012318
TRBV9	3.83717	-3.3568	2.52452e-05
BATF2	1.19025	-3.38099	6.45504e-05
MMP8	2.12999	-3.41076	3.79986e-05
TRAV12-1	2.60294	-3.4377	2.06485e-05
HCAR3	3.09689	-3.45434	1.46415e-05
MT-ND6	6.20812	-3.47288	7.66874e-06
TRGV10	5.0501	-3.49091	7.55919e-06
MT-TP	4.97835	-3.55113	5.1864e-06
MT-TN	4.86444	-3.55773	5.06172e-06
RNY1	0.291351	-3.60265	9.5338e-05
GPNMB	2.79835	-3.62114	5.50472e-06
TRAV41	2.23678	-3.63116	1.50662e-05
MT-TL1	4.25237	-3.69253	2.25618e-06
AL591468.1	0.71585	-3.69461	4.14353e-05
TRBV28	4.78159	-3.77875	1.337e-06
VCAM1	3.73551	-3.8265	1.06139e-06
TRBV7-9	4.66762	-3.83906	9.38648e-07
TRAV13-1	3.15284	-3.85631	1.4977e-06
KIR3DL2	4.29716	-3.90342	5.59538e-07
ANKRD22	1.52791	-3.93034	2.56723e-06
CHSY3	1.99046	-3.98133	1.19441e-06
PCED1CP	0.533728	-4.01165	5.79953e-06
MTCO2P12	3.09661	-4.10965	2.85159e-07
TRAV29DV5	4.00982	-4.11495	2.23288e-07
TRDC	4.27052	-4.12489	1.98251e-07
MT-TG	3.38598	-4.1374	1.98251e-07
AC093865.1	2.04327	-4.18847	6.28055e-07
G0S2	5.47648	-4.19994	6.959e-08
KIR2DS4	3.728	-4.21616	9.34396e-08
MT-TA	4.63953	-4.24896	5.92298e-08
RNU6ATAC	2.36293	-4.2647	2.6147e-07
SPRY2	3.11039	-4.32939	6.72164e-08
MT-TS1	4.46783	-4.34682	2.97013e-08
MT-TH	4.3073	-4.40658	2.15769e-08
MT-TS2	4.12261	-4.42675	2.14652e-08
TNFRSF9	4.78901	-4.45374	1.59372e-08
MT-TT	4.7296	-4.49571	1.08706e-08
SH2D1B	6.34512	-4.51233	7.56865e-09
IKZF2	8.5512	-4.53769	6.06852e-09
MT-TQ	4.32108	-4.56975	7.56865e-09
MT-TF	4.05656	-4.67275	4.23599e-09
TRAV14DV4	2.87698	-4.68966	1.53448e-08
MT-TM	4.12807	-4.70148	3.31506e-09
KLRC3	6.51126	-4.75251	1.6343e-09
MT-TD	4.06884	-4.75383	2.52786e-09
TRAV5	3.59389	-4.75432	3.27387e-09
MT-TK	3.95746	-4.78249	2.31039e-09
MT-TI	4.36384	-4.79808	1.67821e-09
AC068775.1	6.67902	-4.87317	8.02466e-10
MT-TL2	4.28786	-4.8855	1.06421e-09
MT-TV	4.01355	-4.90641	1.08819e-09
MT-TW	4.01203	-4.90996	1.03233e-09
MT-TR	4.31104	-4.9113	9.48519e-10
DEFA3	4.17253	-4.91325	1.42834e-09
AC017104.1	3.08835	-5.04351	9.30395e-10
DEFA1	4.03863	-5.09966	5.58144e-10
MT-TE	3.63426	-5.14736	2.98896e-10
TRDJ1	0.913104	-5.15968	1.11687e-07
DEFA1B	4.46017	-5.20524	2.10319e-10
ITGAD	4.51748	-5.20725	1.47957e-10
MMP9	3.94885	-5.23517	1.81465e-10
B3GNT7	4.03493	-5.37105	7.22771e-11
KLRC2	6.57715	-5.45743	1.68591e-11
TRGJP1	2.2828	-5.51188	6.77983e-10
TRBV14	4.2156	-5.59785	2.42122e-11
LTF	5.02674	-5.60316	1.03085e-11
DAZ4	-0.912884	-7.02291	1.7862e-06
DAZ1	-0.349227	-7.65759	3.63585e-08
